# Supplementary material for: Sulfate starvation response modules connect sulfur metabolism to photorespiration and photosynthesis
Source: Plant J. 2026 Jul 9;127(1):e71019. doi: 10.1111/tpj.71019 (PMC13349389; doi:10.1111/tpj.71019)
Supplement: Supplementary file 1 — Table S1. Intersect of GO‐enriched terms of upregulated and downregulated DEGs in WT versus mgl‐1 under sulfate starvation. Table S2. GO‐enriched terms in 335 DEGs regulated in mgl‐1 under sulfate starvation. Table S3. Hierarchical clustering of 335 DEGs regulated by mgl×lowS. Table S4. Biological GO‐enriched terms in the 335 DEGs regulated in mgl‐1 under sulfate starvation by cluster. Table S5. Primers used in the study. Table S6. Counts for RNA‐Seq analysis of mgl‐1. [file TPJ-127-0-s006.xlsx]

## Sheet: Supplemental Table 1
Supplementary Table 1. Intersect of GO enriched terms of up- and down-regulated DEGs in WT vs. mgl-1 under sulfate starvation
44 elements included exclusively in "WT_lowSvsC_Up":			9 common elements in "WT_lowSvsC_Up" and "mgl_lowSvsC_Up":			14 elements included exclusively in "mgl_lowSvsC_Up":						35 elements included exclusively in "WT_lowSvsC_Down":			48 common elements in "WT_lowSvsC_Down" and "mgl_lowSvsC_Down":			41 elements included exclusively in "mgl_lowSvsC_Down":
19748	secondary metabolic process		50896	response to stimulus		15979	photosynthesis					9628	response to abiotic stimulus		19758	glycosinolate biosynthetic process		9308	amine metabolic process
46686	response to cadmium ion		10035	response to inorganic substance		31669	cellular response to nutrient levels					9684	indoleacetic acid biosynthetic process		19761	glucosinolate biosynthetic process		19752	carboxylic acid metabolic process
10038	response to metal ion		42221	response to chemical stimulus		31667	response to nutrient levels					9683	indoleacetic acid metabolic process		16144	S-glycoside biosynthetic process		43436	oxoacid metabolic process
6790	sulfur metabolic process		6950	response to stress		71496	cellular response to external stimulus					9607	response to biotic stimulus		16138	glycoside biosynthetic process		6082	organic acid metabolic process
6575	cellular amino acid derivative metabolic process		103	sulfate assimilation		31668	cellular response to extracellular stimulus					42538	hyperosmotic salinity response		19757	glycosinolate metabolic process		42180	cellular ketone metabolic process
6519	cellular amino acid and derivative metabolic process		8272	sulfate transport		9267	cellular response to starvation					9827	plant-type cell wall modification		19760	glucosinolate metabolic process		44281	small molecule metabolic process
9698	phenylpropanoid metabolic process		15698	inorganic anion transport		9991	response to extracellular stimulus					51707	response to other organism		16143	S-glycoside metabolic process		6869	lipid transport
6725	cellular aromatic compound metabolic process		80003	thalianol metabolic process		42594	response to starvation					9651	response to salt stress		16137	glycoside metabolic process		10876	lipid localization
9628	response to abiotic stimulus		10683	tricyclic triterpenoid metabolic process		19684	photosynthesis, light reaction					6972	hyperosmotic response		50896	response to stimulus		9072	aromatic amino acid family metabolic process
44281	small molecule metabolic process					7154	cell communication					9617	response to bacterium		6790	sulfur metabolic process		10035	response to inorganic substance
9611	response to wounding					9605	response to external stimulus					52482	defense response by cell wall thickening		5975	carbohydrate metabolic process		15698	inorganic anion transport
42398	cellular amino acid derivative biosynthetic process					9644	response to high light intensity					52544	defense response by callose deposition in cell wall		19748	secondary metabolic process		42044	fluid transport
44283	small molecule biosynthetic process					6952	defense response					52542	defense response by callose deposition		44272	sulfur compound biosynthetic process		6833	water transport
9699	phenylpropanoid biosynthetic process					10114	response to red light					52543	callose deposition in cell wall		6950	response to stress		51179	localization
9404	toxin metabolic process											9828	plant-type cell wall loosening		44262	cellular carbohydrate metabolic process		9067	aspartate family amino acid biosynthetic process
9407	toxin catabolic process											52386	cell wall thickening		34637	cellular carbohydrate biosynthetic process		9066	aspartate family amino acid metabolic process
19438	aromatic compound biosynthetic process											6952	defense response		42221	response to chemical stimulus		65008	regulation of biological quality
9416	response to light stimulus											52545	callose localization		16051	carbohydrate biosynthetic process		6820	anion transport
9812	flavonoid metabolic process											33037	polysaccharide localization		42545	cell wall modification		6810	transport
9314	response to radiation											9851	auxin biosynthetic process		9098	leucine biosynthetic process		51234	establishment of localization
9737	response to abscisic acid stimulus											42742	defense response to bacterium		71555	cell wall organization		40007	growth
6979	response to oxidative stress											42430	indole and derivative metabolic process		44271	cellular nitrogen compound biosynthetic process		46686	response to cadmium ion
44248	cellular catabolic process											42434	indole derivative metabolic process		6551	leucine metabolic process		15840	urea transport
9411	response to UV											51704	multi-organism process		9082	branched chain family amino acid biosynthetic process		6807	nitrogen compound metabolic process
42180	cellular ketone metabolic process											9739	response to gibberellin stimulus		71554	cell wall organization or biogenesis		10038	response to metal ion
9813	flavonoid biosynthetic process											9266	response to temperature stimulus		6970	response to osmotic stress		34641	cellular nitrogen compound metabolic process
9056	catabolic process											6949	syncytium formation		42436	indole derivative catabolic process		44249	cellular biosynthetic process
9266	response to temperature stimulus											9063	cellular amino acid catabolic process		6568	tryptophan metabolic process		33554	cellular response to stress
8152	metabolic process											34754	cellular hormone metabolic process		6586	indolalkylamine metabolic process		16049	cell growth
51552	flavone metabolic process											9310	amine catabolic process		46218	indolalkylamine catabolic process		10439	regulation of glucosinolate biosynthetic process
51553	flavone biosynthetic process											9719	response to endogenous stimulus		6569	tryptophan catabolic process		42886	amide transport
51554	flavonol metabolic process											42435	indole derivative biosynthetic process		9081	branched chain family amino acid metabolic process		6576	cellular biogenic amine metabolic process
51555	flavonol biosynthetic process											9850	auxin metabolic process		6519	cellular amino acid and derivative metabolic process		42219	cellular amino acid derivative catabolic process
19752	carboxylic acid metabolic process											10033	response to organic substance		9404	toxin metabolic process		9653	anatomical structure morphogenesis
43436	oxoacid metabolic process											42446	hormone biosynthetic process		9407	toxin catabolic process		9058	biosynthetic process
6082	organic acid metabolic process														6520	cellular amino acid metabolic process		8361	regulation of cell size
9408	response to heat														8652	cellular amino acid biosynthetic process		32535	regulation of cellular component size
9414	response to water deprivation														9664	plant-type cell wall organization		90066	regulation of anatomical structure size
19419	sulfate reduction														44283	small molecule biosynthetic process		43255	regulation of carbohydrate biosynthetic process
9415	response to water														44106	cellular amine metabolic process		9987	cellular process
6544	glycine metabolic process														9309	amine biosynthetic process		96	sulfur amino acid metabolic process
44237	cellular metabolic process														6979	response to oxidative stress
9719	response to endogenous stimulus														42402	cellular biogenic amine catabolic process
6556	S-adenosylmethionine biosynthetic process														9074	aromatic amino acid family catabolic process
															71669	plant-type cell wall organization or biogenesis
															46394	carboxylic acid biosynthetic process
															16053	organic acid biosynthetic process
															19438	aromatic compound biosynthetic process

## Sheet: Supplemental Table 2
Supplementary Table 2. GO enriched terms in 335 DEGs regulated in mgl-1 under sulfate starvation
Regulation	GO_ID	GO_Name	p-value	adj p-value	Observed	Expected	GO Type
Down	19748	secondary metabolic process	3.3313e-10	1.649e-07	16/141 11.3%	330/22304 1.4%	Bio
Down	9812	flavonoid metabolic process	1.0572e-09	2.6167e-07	8/141 5.6%	51/22304 0.2%	Bio
Down	6575	cellular amino acid derivative metabolic process	2.7615e-09	4.5565e-07	13/141 9.2%	231/22304 1.0%	Bio
Down	10224	response to UV-B	5.4398e-09	6.7318e-07	7/141 4.9%	40/22304 0.1%	Bio
Down	9411	response to UV	7.78e-09	7.7022e-07	8/141 5.6%	65/22304 0.2%	Bio
Down	9698	phenylpropanoid metabolic process	1.287e-08	1.0618e-06	10/141 7.0%	133/22304 0.5%	Bio
Down	9813	flavonoid biosynthetic process	1.5132e-08	1.07e-06	7/141 4.9%	46/22304 0.2%	Bio
Down	42398	cellular amino acid derivative biosynthetic process	1.4022e-07	8.6762e-06	10/141 7.0%	171/22304 0.7%	Bio
Down	9416	response to light stimulus	2.0519e-07	1.1286e-05	15/141 10.6%	455/22304 2.0%	Bio
Down	9628	response to abiotic stimulus	3.0631e-07	1.3317e-05	24/141 17.0%	1168/22304 5.2%	Bio
Down	9314	response to radiation	3.1883e-07	1.3317e-05	15/141 10.6%	471/22304 2.1%	Bio
Down	9699	phenylpropanoid biosynthetic process	3.2283e-07	1.3317e-05	8/141 5.6%	104/22304 0.4%	Bio
Down	6519	cellular amino acid and derivative metabolic process	4.3852e-07	1.6697e-05	15/141 10.6%	483/22304 2.1%	Bio
Down	44283	small molecule biosynthetic process	2.1153e-06	7.479e-05	16/141 11.3%	622/22304 2.7%	Bio
Down	6725	cellular aromatic compound metabolic process	2.9814e-06	9.8386e-05	11/141 7.8%	296/22304 1.3%	Bio
Down	50896	response to stimulus	1.2205e-05	0.00033492	40/141 28.3%	3207/22304 14.3%	Bio
Down	51552	flavone metabolic process	1.3532e-05	0.00033492	3/141 2.1%	8/22304 0.0%	Bio
Down	51553	flavone biosynthetic process	1.3532e-05	0.00033492	3/141 2.1%	8/22304 0.0%	Bio
Down	51554	flavonol metabolic process	1.3532e-05	0.00033492	3/141 2.1%	8/22304 0.0%	Bio
Down	51555	flavonol biosynthetic process	1.3532e-05	0.00033492	3/141 2.1%	8/22304 0.0%	Bio
Down	19438	aromatic compound biosynthetic process	1.7329e-05	0.00040848	8/141 5.6%	177/22304 0.7%	Bio
Down	10114	response to red light	2.3181e-05	0.00052157	5/141 3.5%	54/22304 0.2%	Bio
Down	44281	small molecule metabolic process	3.8242e-05	0.00082303	21/141 14.8%	1248/22304 5.5%	Bio
Down	9753	response to jasmonic acid stimulus	4.4224e-05	0.00091212	7/141 4.9%	148/22304 0.6%	Bio
Down	6073	cellular glucan metabolic process	6.4672e-05	0.0012805	6/141 4.2%	108/22304 0.4%	Bio
Down	44042	glucan metabolic process	7.5348e-05	0.0014345	6/141 4.2%	111/22304 0.4%	Bio
Down	10817	regulation of hormone levels	0.00013896	0.0025476	6/141 4.2%	124/22304 0.5%	Bio
Down	44264	cellular polysaccharide metabolic process	0.00024877	0.0043979	6/141 4.2%	138/22304 0.6%	Bio
Down	65008	regulation of biological quality	0.00027252	0.0046404	12/141 8.5%	569/22304 2.5%	Bio
Down	60918	auxin transport	0.00028124	0.0046404	4/141 2.8%	50/22304 0.2%	Bio
Down	9914	hormone transport	0.00030369	0.0048492	4/141 2.8%	51/22304 0.2%	Bio
Down	5976	polysaccharide metabolic process	0.00047933	0.0074146	6/141 4.2%	156/22304 0.6%	Bio
Down	9639	response to red or far red light	0.00053012	0.0079518	6/141 4.2%	159/22304 0.7%	Bio
Down	8152	metabolic process	0.00055538	0.0080858	62/141 43.9%	6834/22304 30.6%	Bio
Down	44237	cellular metabolic process	0.00099087	0.013865	51/141 36.1%	5407/22304 24.2%	Bio
Down	6979	response to oxidative stress	0.0010084	0.013865	7/141 4.9%	247/22304 1.1%	Bio
Down	42221	response to chemical stimulus	0.0010889	0.014568	22/141 15.6%	1710/22304 7.6%	Bio
Down	9987	cellular process	0.0016082	0.020759	64/141 45.3%	7393/22304 33.1%	Bio
Down	44262	cellular carbohydrate metabolic process	0.0016355	0.020759	9/141 6.3%	428/22304 1.9%	Bio
Down	9651	response to salt stress	0.0021017	0.026009	8/141 5.6%	360/22304 1.6%	Bio
Down	10218	response to far red light	0.0022113	0.026698	3/141 2.1%	41/22304 0.1%	Bio
Down	9719	response to endogenous stimulus	0.0024955	0.029412	13/141 9.2%	835/22304 3.7%	Bio
Down	6970	response to osmotic stress	0.0033235	0.038259	8/141 5.6%	388/22304 1.7%	Bio
Down	9926	auxin polar transport	0.0034743	0.039086	3/141 2.1%	48/22304 0.2%	Bio
Down	6790	sulfur metabolic process	0.0041236	0.045359	5/141 3.5%	166/22304 0.7%	Bio
Down	5576	extracellular region	0.00054238	0.043933	9/117 7.6%	393/19822 1.9%	Cel
Down	3824	catalytic activity	2.5077e-08	6.2442e-06	83/160 51.8%	7553/24443 30.9%	Mol
Down	16762	xyloglucan:xyloglucosyl transferase activity	1.9705e-06	0.00024532	5/160 3.1%	32/24443 0.1%	Mol
Down	16758	transferase activity, transferring hexosyl groups	1.827e-05	0.0015164	10/160 6.2%	283/24443 1.1%	Mol
Down	16757	transferase activity, transferring glycosyl groups	9.7767e-05	0.006086	11/160 6.8%	416/24443 1.7%	Mol
Down	50284	sinapate 1-glucosyltransferase activity	0.0002533	0.012614	2/160 1.2%	4/24443 0.0%	Mol
Down	19137	thioglucosidase activity	0.00042034	0.017444	2/160 1.2%	5/24443 0.0%	Mol
Down	15037	peptide disulfide oxidoreductase activity	0.00087514	0.027239	2/160 1.2%	7/24443 0.0%	Mol
Down	15038	glutathione disulfide oxidoreductase activity	0.00087514	0.027239	2/160 1.2%	7/24443 0.0%	Mol
Down	16740	transferase activity	0.00105	0.027913	29/160 18.1%	2429/24443 9.9%	Mol
Down	46906	tetrapyrrole binding	0.001121	0.027913	8/160 5.0%	314/24443 1.2%	Mol
Down	46527	glucosyltransferase activity	0.0014082	0.029782	5/160 3.1%	125/24443 0.5%	Mol
Down	8172	S-methyltransferase activity	0.0014874	0.029782	2/160 1.2%	9/24443 0.0%	Mol
Down	15291	secondary active transmembrane transporter activity	0.0016322	0.029782	7/160 4.3%	259/24443 1.0%	Mol
Down	16209	antioxidant activity	0.0016745	0.029782	5/160 3.1%	130/24443 0.5%	Mol
Down	9055	electron carrier activity	0.0020677	0.034324	9/160 5.6%	427/24443 1.7%	Mol
Down	35251	UDP-glucosyltransferase activity	0.0023724	0.036921	4/160 2.5%	85/24443 0.3%	Mol
Down	8422	beta-glucosidase activity	0.0026919	0.037477	2/160 1.2%	12/24443 0.0%	Mol
Down	16491	oxidoreductase activity	0.0027092	0.037477	18/160 11.2%	1326/24443 5.4%	Mol
Down	9672	auxin:hydrogen symporter activity	0.0036798	0.048225	2/160 1.2%	14/24443 0.0%	Mol
Down	16829	lyase activity	0.0039781	0.048973	7/160 4.3%	304/24443 1.2%	Mol
Down	15926	glucosidase activity	0.0042277	0.048973	2/160 1.2%	15/24443 0.0%	Mol
Down	50662	coenzyme binding	0.0043269	0.048973	5/160 3.1%	162/24443 0.6%	Mol
Up	15979	photosynthesis	7.5564e-14	3.544e-11	13/126 10.3%	113/22304 0.5%	Bio
Up	50896	response to stimulus	6.1417e-09	1.4402e-06	44/126 34.9%	3207/22304 14.3%	Bio
Up	9416	response to light stimulus	3.0482e-07	4.7654e-05	14/126 11.1%	455/22304 2.0%	Bio
Up	9314	response to radiation	4.616e-07	5.4123e-05	14/126 11.1%	471/22304 2.1%	Bio
Up	10114	response to red light	5.9645e-07	5.5947e-05	6/126 4.7%	54/22304 0.2%	Bio
Up	10218	response to far red light	3.3823e-06	0.00023081	5/126 3.9%	41/22304 0.1%	Bio
Up	9639	response to red or far red light	3.4449e-06	0.00023081	8/126 6.3%	159/22304 0.7%	Bio
Up	9637	response to blue light	9.1821e-06	0.0005383	5/126 3.9%	50/22304 0.2%	Bio
Up	6091	generation of precursor metabolites and energy	1.7826e-05	0.00092895	8/126 6.3%	199/22304 0.8%	Bio
Up	19684	photosynthesis, light reaction	2.8726e-05	0.0013473	5/126 3.9%	63/22304 0.2%	Bio
Up	9628	response to abiotic stimulus	0.00010032	0.0042774	18/126 14.2%	1168/22304 5.2%	Bio
Up	9768	photosynthesis, light harvesting in photosystem I	0.00018856	0.0073697	2/126 1.5%	4/22304 0.0%	Bio
Up	9765	photosynthesis, light harvesting	0.00021733	0.0078407	3/126 2.3%	21/22304 0.0%	Bio
Up	6950	response to stress	0.00026427	0.0088532	23/126 18.2%	1853/22304 8.3%	Bio
Up	46247	terpene catabolic process	0.00031311	0.0097899	2/126 1.5%	5/22304 0.0%	Bio
Up	9750	response to fructose stimulus	0.00086701	0.023676	2/126 1.5%	8/22304 0.0%	Bio
Up	6995	cellular response to nitrogen starvation	0.00086701	0.023676	2/126 1.5%	8/22304 0.0%	Bio
Up	9744	response to sucrose stimulus	0.0010096	0.023676	3/126 2.3%	35/22304 0.1%	Bio
Up	34285	response to disaccharide stimulus	0.0010968	0.023676	3/126 2.3%	36/22304 0.1%	Bio
Up	71704	organic substance metabolic process	0.0011106	0.023676	2/126 1.5%	9/22304 0.0%	Bio
Up	15977	carbon fixation	0.0011106	0.023676	2/126 1.5%	9/22304 0.0%	Bio
Up	9061	anaerobic respiration	0.0011106	0.023676	2/126 1.5%	9/22304 0.0%	Bio
Up	7568	aging	0.0012086	0.024645	4/126 3.1%	82/22304 0.3%	Bio
Up	42221	response to chemical stimulus	0.0014492	0.02832	20/126 15.8%	1710/22304 7.6%	Bio
Up	5975	carbohydrate metabolic process	0.0016031	0.029256	12/126 9.5%	782/22304 3.5%	Bio
Up	8300	isoprenoid catabolic process	0.0016843	0.029256	2/126 1.5%	11/22304 0.0%	Bio
Up	16115	terpenoid catabolic process	0.0016843	0.029256	2/126 1.5%	11/22304 0.0%	Bio
Up	9970	cellular response to sulfate starvation	0.0027559	0.043613	2/126 1.5%	14/22304 0.0%	Bio
Up	6949	syncytium formation	0.0027559	0.043613	2/126 1.5%	14/22304 0.0%	Bio
Up	48646	anatomical structure formation involved in morphogenesis	0.0027897	0.043613	4/126 3.1%	103/22304 0.4%	Bio
Up	44262	cellular carbohydrate metabolic process	0.0030214	0.04571	8/126 6.3%	428/22304 1.9%	Bio
Up	34357	photosynthetic membrane	4.9109e-18	4.3216e-16	20/118 16.9%	227/19822 1.1%	Cel
Up	9535	chloroplast thylakoid membrane	2.365e-17	6.9373e-16	19/118 16.1%	211/19822 1.0%	Cel
Up	55035	plastid thylakoid membrane	2.365e-17	6.9373e-16	19/118 16.1%	211/19822 1.0%	Cel
Up	42651	thylakoid membrane	7.274e-17	1.6003e-15	19/118 16.1%	224/19822 1.1%	Cel
Up	44436	thylakoid part	1.1063e-16	1.9472e-15	20/118 16.9%	266/19822 1.3%	Cel
Up	9534	chloroplast thylakoid	7.5457e-16	9.4861e-15	19/118 16.1%	254/19822 1.2%	Cel
Up	31976	plastid thylakoid	7.5457e-16	9.4861e-15	19/118 16.1%	254/19822 1.2%	Cel
Up	31984	organelle subcompartment	8.7227e-16	9.595e-15	19/118 16.1%	256/19822 1.2%	Cel
Up	9579	thylakoid	4.4034e-15	4.3056e-14	20/118 16.9%	322/19822 1.6%	Cel
Up	44434	chloroplast part	1.4262e-11	1.2551e-10	24/118 20.3%	755/19822 3.8%	Cel
Up	44435	plastid part	2.9568e-11	2.3654e-10	24/118 20.3%	782/19822 3.9%	Cel
Up	10287	plastoglobule	3.4818e-11	2.5533e-10	9/118 7.6%	55/19822 0.2%	Cel
Up	9521	photosystem	2.3977e-09	1.6231e-08	7/118 5.9%	38/19822 0.1%	Cel
Up	30076	light-harvesting complex	2.7023e-09	1.6986e-08	6/118 5.0%	22/19822 0.1%	Cel
Up	9522	photosystem I	1.9656e-08	1.1531e-07	5/118 4.2%	15/19822 0.0%	Cel
Up	9507	chloroplast	2.8754e-07	1.5815e-06	32/118 27.1%	2070/19822 10.4%	Cel
Up	9536	plastid	6.0088e-07	3.1104e-06	32/118 27.1%	2139/19822 10.7%	Cel
Up	9941	chloroplast envelope	1.6755e-06	8.1914e-06	12/118 10.1%	361/19822 1.8%	Cel
Up	9526	plastid envelope	3.0054e-06	1.392e-05	12/118 10.1%	382/19822 1.9%	Cel
Up	9532	plastid stroma	8.7882e-06	3.8668e-05	11/118 9.3%	354/19822 1.7%	Cel
Up	9538	photosystem I reaction center	1.1269e-05	4.7221e-05	3/118 2.5%	8/19822 0.0%	Cel
Up	9570	chloroplast stroma	3.2254e-05	0.00012902	10/118 8.4%	335/19822 1.6%	Cel
Up	48046	apoplast	5.4142e-05	0.00020715	9/118 7.6%	286/19822 1.4%	Cel
Up	5618	cell wall	9.2325e-05	0.00033852	11/118 9.3%	458/19822 2.3%	Cel
Up	30312	external encapsulating structure	9.9696e-05	0.00034641	11/118 9.3%	462/19822 2.3%	Cel
Up	9505	plant-type cell wall	0.00010235	0.00034641	7/118 5.9%	180/19822 0.9%	Cel
Up	16020	membrane	0.00015593	0.00050822	39/118 33.0%	3727/19822 18.8%	Cel
Up	31967	organelle envelope	0.00024775	0.00075178	12/118 10.1%	601/19822 3.0%	Cel
Up	31975	envelope	0.00024775	0.00075178	12/118 10.1%	601/19822 3.0%	Cel
Up	44446	intracellular organelle part	0.00051222	0.0014294	24/118 20.3%	1970/19822 9.9%	Cel
Up	9533	chloroplast stromal thylakoid	0.00051892	0.0014294	2/118 1.6%	6/19822 0.0%	Cel
Up	44422	organelle part	0.00051978	0.0014294	24/118 20.3%	1972/19822 9.9%	Cel
Up	5576	extracellular region	0.0005771	0.0015389	9/118 7.6%	393/19822 1.9%	Cel
Up	5737	cytoplasm	0.00079348	0.0020537	44/118 37.2%	4745/19822 23.9%	Cel
Up	44444	cytoplasmic part	0.0016417	0.0041278	40/118 33.8%	4323/19822 21.8%	Cel
Up	32991	macromolecular complex	0.0020097	0.0049126	19/118 16.1%	1552/19822 7.8%	Cel
Up	43234	protein complex	0.0050981	0.012125	14/118 11.8%	1084/19822 5.4%	Cel
Up	44425	membrane part	0.005696	0.013191	14/118 11.8%	1098/19822 5.5%	Cel
Up	44464	cell part	0.0073264	0.016118	83/118 70.3%	11708/19822 59.0%	Cel
Up	5623	cell	0.0073264	0.016118	83/118 70.3%	11708/19822 59.0%	Cel
Up	9523	photosystem II	0.0081926	0.017584	2/118 1.6%	23/19822 0.1%	Cel
Up	31977	thylakoid lumen	0.009809	0.020552	3/118 2.5%	74/19822 0.3%	Cel
Up	31226	intrinsic to plasma membrane	0.011316	0.023159	3/118 2.5%	78/19822 0.3%	Cel
Up	9783	photosystem II antenna complex	0.011871	0.023214	1/118 0.8%	2/19822 0.0%	Cel
Up	80085	signal recognition particle, chloroplast targeting	0.011871	0.023214	1/118 0.8%	2/19822 0.0%	Cel
Up	30093	chloroplast photosystem I	0.017754	0.032549	1/118 0.8%	3/19822 0.0%	Cel
Up	9503	thylakoid light-harvesting complex	0.017754	0.032549	1/118 0.8%	3/19822 0.0%	Cel
Up	9517	PSII associated light-harvesting complex II	0.017754	0.032549	1/118 0.8%	3/19822 0.0%	Cel
Up	9573	chloroplast ribulose bisphosphate carboxylase complex	0.023602	0.041539	1/118 0.8%	4/19822 0.0%	Cel
Up	48492	ribulose bisphosphate carboxylase complex	0.023602	0.041539	1/118 0.8%	4/19822 0.0%	Cel
Up	16168	chlorophyll binding	3.5651e-11	7.4868e-09	7/138 5.0%	23/24443 0.0009%	Mol
Up	4096	catalase activity	9.4584e-05	0.0099313	2/138 1.4%	3/24443 0.0%	Mol
Up	8943	glyceraldehyde-3-phosphate dehydrogenase activity	0.00086655	0.043845	2/138 1.4%	8/24443 0.0%	Mol
Up	8506	sucrose:hydrogen symporter activity	0.0013824	0.043845	2/138 1.4%	10/24443 0.0%	Mol
Up	8515	sucrose transmembrane transporter activity	0.0013824	0.043845	2/138 1.4%	10/24443 0.0%	Mol
Up	4565	beta-galactosidase activity	0.0014931	0.043845	3/138 2.1%	40/24443 0.1%	Mol
Up	15154	disaccharide transmembrane transporter activity	0.0016833	0.043845	2/138 1.4%	11/24443 0.0%	Mol
Up	15925	galactosidase activity	0.0017206	0.043845	3/138 2.1%	42/24443 0.1%	Mol
Up	8889	glycerophosphodiester phosphodiesterase activity	0.0020125	0.043845	2/138 1.4%	12/24443 0.0%	Mol
Up	46906	tetrapyrrole binding	0.0020878	0.043845	7/138 5.0%	314/24443 1.2%	Mol

## Sheet: Supplemental Table 3
Supplementary Table 3. Hierarchical clustering of 335 DEGs regulated by mgl*lowS
Gene_ID	Symbol	Mean z-score [wt_C]	Mean z-score [wt_lowS]	Mean z-score [mgl_C]	Mean z-score [mgl_lowS]	Cluster
AT2G23910	AT2G23910	-0.905006	0.0414055	1.38215	-0.518554	1
AT4G14690	ELIP2	-0.879578	-0.00795998	1.40096	-0.513419	1
AT5G02270	ABCI20	-0.898566	0.0470447	1.38175	-0.530226	1
AT3G07070	AT3G07070	-0.806596	0.116744	1.36909	-0.679239	1
AT1G63450	RHS8	-0.735246	-0.0806838	1.43754	-0.621606	1
AT1G72490	AT1G72490	-0.903033	0.00989	1.39145	-0.498304	1
AT5G50800	SWEET13	-0.611837	-0.0442885	1.42543	-0.769307	1
AT1G62975	AT1G62975	-0.764125	0.147985	1.35793	-0.741787	1
AT1G80340	GA3OX2	-0.711788	-0.519649	1.47161	-0.240174	1
AT5G05500	MOP10	-0.797392	0.216169	1.32708	-0.745855	1
AT2G31725	AT2G31725	-0.535497	-0.203299	1.46462	-0.725819	1
AT2G22470	AGP2	-0.508881	-0.112542	1.43661	-0.815186	1
AT3G03780	MS2	-0.494781	-0.524151	1.49976	-0.480823	1
AT4G36610	AT4G36610	-0.697909	-0.130212	1.45162	-0.623502	1
AT1G01010	NAC001	-0.818465	0.0830987	1.3808	-0.645438	1
AT5G19850	AT5G19850	-1.11194	0.741741	0.9417	-0.571505	2
AT3G56290	AT3G56290	-1.00316	0.395346	1.21293	-0.605122	2
AT2G45890	ROPGEF4	-0.971974	0.603609	1.08504	-0.716671	2
AT1G10370	ERD9	-1.04852	0.680969	1.01122	-0.64367	2
AT3G47420	G3Pp1	-0.87498	0.597686	1.09748	-0.820189	2
AT5G65140	TPPJ	-0.781625	0.517927	1.15313	-0.889436	2
AT1G16530	ASL9	-0.880288	0.682948	1.03119	-0.833855	2
AT1G01750	ADF11	-0.934164	0.421216	1.20998	-0.697035	2
AT1G10230	SK18	-0.79316	0.584434	1.10625	-0.897523	2
AT1G79520	AT1G79520	-0.931979	0.957837	0.766054	-0.791912	2
AT5G24120	SIGE	-1.06652	0.286043	1.24935	-0.468875	2
AT4G09750	AT4G09750	-1.1215	0.268439	1.23472	-0.381658	2
AT4G05100	MYB74	-0.562206	0.539258	1.10529	-1.08234	3
AT5G57530	XTH12	-0.244989	0.500685	1.02467	-1.28037	3
AT1G53140	DRP5A	-0.469485	0.56242	1.06235	-1.15528	3
AT4G34580	COW1	-0.60893	0.258675	1.29337	-0.943119	3
AT2G40080	ELF4	-0.344284	0.561914	1.01858	-1.23621	3
AT4G00680	ADF8	-0.392329	0.321153	1.20614	-1.13497	3
AT5G19040	IPT5	-0.222199	0.553375	0.972297	-1.30347	3
AT5G52030	AT5G52030	-0.425343	0.098156	1.33746	-1.01027	3
AT5G58010	LRL3	-0.407461	0.282546	1.23428	-1.10937	3
AT4G02270	RHS13	-0.643324	0.119556	1.36521	-0.841446	3
AT1G05000	PFA-DSP1	-0.215848	0.387216	1.09516	-1.26653	3
AT1G70460	PERK13	-0.331801	0.444713	1.10237	-1.21528	3
AT5G14330	AT5G14330	-0.145198	0.375917	1.07018	-1.3009	3
AT3G60330	HA7	-0.587701	0.167682	1.33657	-0.916552	3
AT3G57020	AT3G57020	-0.432197	0.465813	1.12241	-1.15603	3
AT2G41170	AT2G41170	-0.438986	0.459233	1.12922	-1.14946	3
AT4G15290	ATCSLB05	-0.424451	0.108809	1.33217	-1.01653	3
AT4G09990	GXM2	-0.216508	0.23885	1.19212	-1.21446	3
AT1G80325	AT1G80325	-0.314415	0.0343836	1.336	-1.05597	3
AT3G22930	CML11	-0.448793	0.262996	1.25741	-1.07161	3
AT5G09230	SRT2	-0.570412	0.190137	1.32287	-0.942597	3
AT4G36640	AT4G36640	-0.139272	0.538922	0.942608	-1.34226	3
AT1G79470	AT1G79470	-0.190268	0.558489	0.952572	-1.32079	3
AT1G15540	AT1G15540	0.232495	0.309994	0.891232	-1.43372	4
AT2G27402	AT2G27402	0.398614	0.27143	0.792575	-1.46262	4
AT4G04840	MSRB6	0.0152161	-0.504599	1.39042	-0.90104	4
AT5G65980	AT5G65980	0.533026	0.101722	0.801573	-1.43632	4
AT5G57625	AT5G57625	0.2242	0.166083	0.997752	-1.38804	4
AT4G39070	BZS1	-0.197144	-0.110725	1.3584	-1.05053	4
AT1G32740	AT1G32740	-0.0260725	0.252035	1.09331	-1.31927	4
AT4G22080	RHS14	0.376703	0.376703	0.726108	-1.47951	4
AT5G04960	AT5G04960	-0.118633	0.0711798	1.24433	-1.19687	4
AT4G26010	AT4G26010	-0.12406	-0.0420258	1.30145	-1.13537	4
AT4G40090	AGP3	-0.144528	0.0426701	1.26997	-1.16811	4
AT3G28160	AT3G28160	0.0285587	-0.0530375	1.23618	-1.2117	4
AT4G33880	RSL2	0.186304	-0.287685	1.25015	-1.14877	4
AT4G25820	XTH14	-0.00814275	0.00510647	1.22624	-1.22321	4
AT5G06630	AT5G06630	0.199143	0.349365	0.885025	-1.43353	4
AT5G67400	RHS19	0.0225303	0.0641246	1.17971	-1.26636	4
AT5G46890	AT5G46890	0.366761	-0.251353	1.12459	-1.24	4
AT5G20150	SPX1	0.01461	-0.308759	1.34315	-1.049	4
AT1G47600	BGLU34	0.302768	0.290379	0.8541	-1.44725	4
AT4G04460	AT4G04460	0.112939	0.308882	0.972911	-1.39473	4
AT3G60550	CYCP3;2	0.0708804	-0.433158	1.35198	-0.9897	4
AT1G13970	AT1G13970	0.538258	-0.0786449	0.910034	-1.36965	4
AT4G30280	XTH18	-0.0257097	0.110518	1.17897	-1.26378	4
AT5G46900	AT5G46900	0.652198	-0.223459	0.888535	-1.31727	4
AT4G22666	AT4G22666	0.431982	-0.261923	1.08337	-1.25343	4
AT4G20240	CYP71A27	0.323438	-0.0181467	1.04077	-1.34606	4
AT1G52820	AT1G52820	0.523738	-0.218621	0.994472	-1.29959	4
AT2G25160	CYP82F1	-0.134095	-0.0195284	1.29538	-1.14176	4
AT3G51350	AT3G51350	0.331923	-0.515636	1.23358	-1.04987	4
AT5G17820	AT5G17820	0.149436	-0.108897	1.19731	-1.23785	4
AT3G08040	FRD3	0.318855	0.313393	0.824106	-1.45635	4
AT3G50300	AT3G50300	0.123326	0.105771	1.0994	-1.3285	4
AT5G40730	AGP24	0.295244	0.155236	0.955282	-1.40576	4
AT3G05490	RALFL22	-0.0193023	0.173721	1.13883	-1.29325	4
AT2G03090	EXPA15	0.35283	0.138753	0.923702	-1.41529	4
AT4G19030	NLM1	0.849034	-0.42284	0.789282	-1.21548	4
AT3G08710	TH9	0.0971904	0.300488	0.988845	-1.38652	4
AT2G20750	EXPB1	0.196778	-0.626057	1.32756	-0.898283	4
AT3G44190	AT3G44190	0.139431	0.102417	1.09168	-1.33353	4
AT5G48070	XTH20	0.84477	-0.228448	0.702841	-1.31916	4
AT3G25900	HMT-1	-0.214599	-0.390809	1.44681	-0.841403	4
AT3G52970	CYP76G1	0.781394	0.193186	0.481523	-1.4561	5
AT3G51330	AT3G51330	0.863651	0.186105	0.388489	-1.43824	5
AT3G45130	LAS1	0.0962891	0.915771	0.399497	-1.41156	6
AT5G46090	AT5G46090	0.0690206	0.771776	0.591068	-1.43186	6
AT5G50240	PIMT2	0.164328	1.03817	0.164328	-1.36682	6
AT5G45430	AT5G45430	-0.0951029	0.857472	0.61005	-1.37242	6
AT1G23140	AT1G23140	0.128959	0.781913	0.53379	-1.44466	6
AT3G16440	MLP-300B	-0.0404251	0.694214	0.746118	-1.39991	6
AT1G51470	BGLU35	-0.157466	0.903596	0.596565	-1.34269	6
AT4G14560	IAA1	0.393545	0.859329	0.186529	-1.4394	6
AT4G27410	RD26	-0.28195	0.763848	0.812837	-1.29473	6
AT1G66500	AT1G66500	0.226797	0.996803	0.164843	-1.38844	6
AT4G30290	XTH19	0.476595	0.745443	0.246444	-1.46848	6
AT1G01610	GPAT4	0.105316	0.797946	0.534333	-1.43759	6
AT3G04770	RPSAb	-0.190517	0.672464	0.853412	-1.33536	6
AT1G16120	WAKL1	-0.280075	1.20466	0.259829	-1.18441	7
AT4G13550	AT4G13550	-0.428929	1.15736	0.413995	-1.14243	7
AT5G02910	AT5G02910	-0.747517	1.24246	0.375034	-0.869977	7
AT1G06430	FTSH8	-0.798794	1.33418	0.200591	-0.735975	7
AT3G62590	AT3G62590	-0.750675	1.34474	0.178218	-0.772278	7
AT5G56080	NAS2	-0.854876	1.26363	0.338246	-0.747001	7
AT1G78340	GSTU22	-0.554389	1.49403	-0.372141	-0.567496	7
AT4G15480	UGT84A1	-1.15963	-0.0481461	1.28344	-0.0756581	8
AT1G65060	4CL3	-1.23757	0.198097	1.18642	-0.146952	8
AT5G08640	FLS1	-1.25766	0.275412	1.14688	-0.164624	8
AT3G22840	ELIP1	-1.14639	-0.0643896	1.2941	-0.0833277	8
AT3G55120	TT5	-1.33807	0.594213	0.910358	-0.166499	8
AT3G51240	F3H	-1.36472	0.359463	1.00415	0.00111492	8
AT3G21560	UGT84A2	-1.21787	0.0869408	1.2249	-0.0939711	8
AT3G51238	AT3G51238	-1.37735	0.378456	0.979434	0.0194637	8
AT5G05270	CHIL	-1.34321	0.432498	1.00035	-0.0896397	8
AT5G17040	AT5G17040	-1.3751	0.285545	1.01061	0.078939	8
AT5G44110	ABCI21	-1.02943	-0.123969	1.37034	-0.216946	8
AT1G06000	AT1G06000	-1.37911	0.276234	1.00618	0.0966891	8
AT1G55320	AAE18	-1.26635	0.257724	1.14512	-0.136491	8
AT4G25640	DTX35	-1.29266	0.0690496	1.1483	0.0753159	8
AT5G17050	UGT78D2	-1.11424	-0.270658	1.29505	0.0898513	8
AT1G06002	AT1G06002	-1.46919	0.38164	0.772287	0.315267	8
AT1G78570	RHM1	-1.34934	0.369507	1.02035	-0.0405124	8
AT2G25530	AT2G25530	-1.00301	-0.0854956	1.37919	-0.290685	8
AT5G37260	RVE2	-1.01128	-0.23664	1.37983	-0.131906	8
AT5G64850	AT5G64850	-1.37787	0.242693	1.01383	0.121346	8
AT3G23530	AT3G23530	-1.05736	-0.449014	1.27559	0.230784	8
AT2G37040	PAL1	-1.0145	-0.128389	1.37804	-0.235155	8
AT1G06550	AT1G06550	-1.34793	0.147857	1.06968	0.130387	8
AT5G62210	AT5G62210	-1.315	0.469879	1.01115	-0.166035	8
AT1G19050	ARR7	-1.25695	0.470205	1.06027	-0.273518	8
AT1G50020	AT1G50020	-1.28144	0.366219	1.09204	-0.176818	8
AT5G47870	RAD52-2	-1.43951	0.391457	0.859705	0.18835	8
AT3G23810	SAHH2	-1.45294	0.356485	0.831742	0.264718	8
AT3G02830	ZFN1	-1.28053	0.0804969	1.16292	0.0371085	8
AT1G36160	ACC1	-1.41626	0.150495	0.92483	0.340938	8
AT3G19030	AT3G19030	-1.33387	0.419869	1.01682	-0.102825	8
AT1G79270	ECT8	-1.21377	-0.1334	1.22201	0.125165	8
AT1G30530	UGT78D1	-1.28125	-0.289847	0.927372	0.643721	9
AT3G17609	HYH	-1.36804	-0.105746	0.861889	0.611901	9
AT3G09600	RVE8	-1.39683	-0.0395309	0.629524	0.806841	9
AT4G30470	AT4G30470	-1.42547	0.039213	0.640111	0.746151	9
AT2G46420	AT2G46420	-1.27217	-0.276473	1.00455	0.54409	9
AT5G24850	CRY3	-1.24687	-0.357742	0.92469	0.679919	9
AT1G10960	FD1	-1.32722	-0.196966	0.624033	0.900153	9
AT1G47530	AT1G47530	-1.37435	-0.103543	0.803598	0.674295	9
AT5G48880	KAT5	-1.42169	0.737204	0.659303	0.025188	10
AT2G34610	AT2G34610	-1.43585	0.760512	0.594488	0.0808504	10
AT5G16530	PIN5	-1.42848	0.720097	0.662417	0.0459637	10
AT1G29640	AT1G29640	-1.22389	1.17063	0.28187	-0.228618	10
AT5G17010	AT5G17010	-1.4667	0.73699	0.505232	0.224474	10
AT5G13930	TT4	-1.44841	0.750474	0.567299	0.130637	10
AT5G22020	AT5G22020	-1.46568	0.777867	0.272636	0.415177	10
AT3G52740	AT3G52740	-1.44946	0.832639	0.39653	0.220295	10
AT3G24170	GR1	-1.4118	0.717086	0.701827	-0.00711415	10
AT5G58760	DDB2	-1.48806	0.486689	0.654674	0.346702	10
AT2G16740	UBC29	-1.25677	0.861039	0.745974	-0.350246	10
AT2G37970	SOUL-1	-1.49693	0.564096	0.520684	0.412154	10
AT3G14940	PPC3	-1.2926	0.900194	0.666225	-0.273816	10
AT2G39110	AT2G39110	-1.2274	0.797392	0.833549	-0.403539	10
AT1G01060	LHY	-1.34305	0.124961	0.140672	1.07741	11
AT3G12580	HSP70	-1.35096	0.708647	-0.161764	0.804081	11
AT5G48850	ATSDI1	-0.840015	1.23016	-0.78878	0.398636	12
AT5G26220	AT5G26220	-0.763306	1.34843	-0.755121	0.170001	12
AT5G48180	NSP5	-0.755131	1.38688	-0.707524	0.0757718	12
AT1G75270	DHAR2	-1.11763	1.16887	-0.463409	0.41217	12
AT4G00670	AT4G00670	-1.26307	1.18363	0.0238315	0.055607	12
AT4G34710	ADC2	-1.18861	1.15288	-0.340916	0.376649	12
AT4G37760	SQE3	-1.13889	1.28027	-0.23476	0.0933804	12
AT2G22540	SVP	1.24149	-0.841279	-0.779275	0.379069	13
AT5G14920	AT5G14920	1.49827	-0.567103	-0.461953	-0.469219	13
AT3G01260	AT3G01260	1.4466	-0.846789	-0.227783	-0.37203	13
AT3G19930	STP4	1.35899	-0.539865	-0.922497	0.103369	13
AT1G11260	STP1	1.33355	-0.830076	-0.702219	0.198741	13
AT1G10660	AT1G10660	1.32011	-0.86951	-0.672374	0.221778	13
AT1G75800	AT1G75800	1.32654	-0.602784	-0.91642	0.192666	13
AT5G02810	PRR7	1.43884	-0.716976	-0.639456	-0.0824046	13
AT5G51550	EXL3	1.43423	-0.663274	-0.706315	-0.0646376	13
AT5G01215	AT5G01215	1.34793	-0.413911	-1.00346	0.069439	13
AT5G62350	AT5G62350	1.21938	-0.591814	-1.00875	0.381176	13
AT1G70890	MLP43	1.40419	-0.590023	-0.824636	0.0104738	13
AT1G03820	AT1G03820	1.28408	-0.841509	-0.743333	0.300761	13
AT4G08300	UMAMIT17	1.22942	-0.905253	-0.717286	0.393118	13
AT5G57887	AT5G57887	1.24732	-0.752755	-0.861794	0.367226	13
AT5G22920	AT5G22920	1.42666	-0.749746	-0.63293	-0.04398	13
AT5G14120	AT5G14120	1.34316	-0.895528	-0.607063	0.159428	13
AT1G09750	AT1G09750	1.4559	-0.563772	-0.73292	-0.159207	13
AT5G47240	NUDT8	1.32612	-0.941124	-0.567725	0.182734	13
AT4G14270	AT4G14270	1.43919	-0.578161	-0.765015	-0.0960126	13
AT2G47400	CP12-1	1.31049	-0.920491	-0.618829	0.228831	13
AT1G08380	PSAO	1.23334	-0.610059	-0.987086	0.3638	13
AT1G33590	AT1G33590	1.42027	-0.721396	-0.679744	-0.0191307	13
AT5G45340	CYP707A3	1.2667	-0.518419	-1.02482	0.276537	13
AT5G57685	GDU3	1.3486	-0.529281	-0.941399	0.122079	13
AT1G62770	AT1G62770	1.4555	-0.675109	-0.636408	-0.143984	13
AT1G23870	TPS9	1.19161	-0.892429	-0.757404	0.45822	13
AT5G19530	ACL5	1.20653	-0.569839	-1.03139	0.394702	13
AT3G47340	ASN1	1.21374	-1.20551	-0.195874	0.187642	13
AT2G19800	MIOX2	1.21969	-1.10819	-0.428615	0.317122	13
AT5G25110	CIPK25	1.3471	-0.905917	-0.586181	0.144996	13
AT5G20250	DIN10	1.4342	-0.863271	-0.417452	-0.153481	13
AT3G01310	AT3G01310	1.28099	-0.84956	-0.737374	0.305949	13
AT4G14580	CIPK4	1.47198	-0.529749	-0.704287	-0.237944	13
AT2G25900	ATCTH	1.19237	-0.895362	-0.75368	0.456674	13
AT3G47160	AT3G47160	1.46437	-0.66413	-0.617323	-0.182918	13
AT5G23235	AT5G23235	1.11613	-0.900346	-0.786253	0.570467	13
AT2G22190	TPPE	1.47974	-0.595278	-0.622322	-0.262144	13
AT1G13260	RAV1	1.13154	-0.917438	-0.760886	0.546779	13
AT3G13750	BGAL1	1.32571	-0.639835	-0.889699	0.203825	13
AT1G76080	CDSP32	1.12996	-0.861639	-0.821463	0.553142	13
AT3G18080	BGLU44	1.46997	-0.483774	-0.736873	-0.249325	13
AT1G23390	AT1G23390	1.35969	-0.877372	-0.605267	0.122949	13
AT5G65207	AT5G65207	1.4398	-0.568024	-0.770801	-0.100973	13
AT1G22710	SUC2	1.33505	-0.669899	-0.855869	0.190721	13
AT3G59940	AT3G59940	1.33343	-0.768332	-0.768332	0.203236	13
AT5G24490	AT5G24490	1.28178	-0.692561	-0.887825	0.298606	13
AT3G46780	PTAC16	1.32639	-0.762053	-0.782528	0.218186	13
AT1G29930	CAB1	1.32797	-0.618773	-0.9033	0.194108	13
AT2G31085	CLE6	1.08903	-0.872807	-0.825343	0.609119	13
AT3G15630	AT3G15630	1.36899	-0.765219	-0.724992	0.121221	13
AT1G49720	ABF1	1.49827	-0.501231	-0.557225	-0.439819	13
AT1G78830	AT1G78830	1.3648	-0.553603	-0.906508	0.0953098	13
AT3G52840	BGAL2	1.40669	-0.489282	-0.88357	-0.0338333	13
AT3G15450	AT3G15450	1.3348	-0.793551	-0.740795	0.199551	13
AT1G21130	IGMT4	1.37459	-0.622686	-0.845039	0.0931347	13
AT5G02160	AT5G02160	1.14663	-0.801012	-0.8742	0.528586	13
AT2G23030	SNRK2.9	1.49461	-0.532969	-0.58007	-0.381573	13
AT4G27440	PORB	1.46719	-0.583768	-0.682912	-0.200508	13
AT1G66970	SVL2	1.32995	-0.719627	-0.818545	0.208222	13
AT2G15890	MEE14	1.42899	-0.602378	-0.769324	-0.0572827	13
AT2G15880	AT2G15880	1.40657	-0.638864	-0.783059	0.0153541	13
AT2G33830	DRM2	1.39065	-0.614382	-0.828213	0.0519484	13
AT4G16870	AT4G16870	1.15778	-0.74126	-0.923568	0.507044	13
AT3G26740	CCL	1.31418	-0.305496	-1.08352	0.0748376	13
AT1G28330	DYL1	1.43504	-0.0669064	-0.69622	-0.671912	14
AT3G07540	AT3G07540	0.954708	-0.607122	-1.08471	0.737121	15
AT4G37250	AT4G37250	0.936984	-0.624461	-1.07367	0.761146	15
AT1G15910	FDM1	0.625392	-0.884417	-0.817362	1.07639	15
AT3G54920	PMR6	0.963417	-0.804434	-0.919753	0.760769	15
AT4G00560	AT4G00560	0.911508	-0.762044	-0.962783	0.81332	15
AT1G56220	AT1G56220	1.04783	-0.737952	-0.964095	0.654217	15
AT5G01530	LHCB4.1	1.06547	-0.461575	-1.15909	0.55519	15
AT3G54366	AT3G54366	0.830912	-0.863893	-0.867458	0.900439	15
AT1G05805	AT1G05805	0.904787	-0.919788	-0.809579	0.82458	15
AT1G69530	EXPA1	0.750987	-1.00092	-0.712572	0.962506	15
AT4G20720	AT4G20720	0.542307	-0.868357	-0.811322	1.13737	15
AT2G33800	EMB3113	1.01118	-0.879543	-0.838882	0.707243	15
AT5G62340	AT5G62340	0.900624	-0.895445	-0.835369	0.83019	15
AT5G04910	AT5G04910	0.689059	-0.797095	-0.916549	1.02459	15
AT3G47470	LHCA4	0.949825	-0.777043	-0.946365	0.773583	15
AT4G02770	PSAD-1	0.669813	-0.768731	-0.939356	1.03827	15
AT4G10340	LHCB5	1.11286	-0.602642	-1.05141	0.541195	15
AT3G10985	SAG20	1.10515	-0.578851	-1.07095	0.544651	15
AT5G19140	AILP1	0.755142	-0.67564	-1.03225	0.952749	15
AT4G27700	AT4G27700	1.11229	-0.452598	-1.1485	0.488806	15
AT5G35790	G6PD1	0.694048	-1.09826	-0.582244	0.98646	15
AT2G35470	AT2G35470	0.624545	-0.8753	-0.826555	1.07731	15
AT2G34420	LHB1B2	0.795547	-0.717916	-1.00024	0.922613	15
AT5G48620	AT5G48620	0.640986	-0.933626	-0.768737	1.06138	15
AT4G39780	AT4G39780	1.02135	-0.934701	-0.777975	0.691324	15
AT2G37280	ABCG33	0.990376	-0.9422	-0.775838	0.727662	15
AT1G20620	CAT3	0.935182	-0.607333	-1.08665	0.7588	15
AT5G26622	AT5G26622	0.86776	-1.18748	-0.466949	0.786667	15
AT1G20630	CAT1	0.813865	-0.66589	-1.04437	0.89639	15
AT1G05340	AT1G05340	0.837208	-0.455705	-1.1954	0.813898	15
AT5G07580	AT5G07580	0.858374	-0.810123	-0.920153	0.871902	15
AT3G18100	MYB4R1	0.723577	-1.15872	-0.503238	0.93838	15
AT5G22860	AT5G22860	1.11065	-0.496964	-1.12268	0.508997	15
AT4G08290	UMAMIT20	0.93747	-0.479368	-1.17415	0.716049	15
AT1G67090	RBCS1A	1.01461	-0.579688	-1.09494	0.660021	15
AT3G26060	PRXQ	1.10879	-0.622621	-1.0383	0.552136	15
AT4G30270	XTH24	0.784419	-0.657393	-1.04953	0.922503	15
AT5G14440	AT5G14440	0.604606	-0.815881	-0.880889	1.09216	15
AT3G54890	LHCA1	1.00568	-0.718679	-0.989351	0.702351	15
AT3G23730	XTH16	0.588332	-0.968471	-0.716483	1.09662	15
AT5G64390	HEN4	0.532755	-1.00797	-0.653251	1.12847	15
AT3G07280	AT3G07280	1.12143	-0.592153	-1.05574	0.526462	15
AT1G56660	AT1G56660	0.989155	-0.579938	-1.09946	0.690241	15
AT1G02300	AT1G02300	0.922105	-0.776692	-0.949034	0.80362	15
AT1G19540	AT1G19540	1.08279	-0.403496	-1.18642	0.507118	15
AT1G60260	BGLU5	0.783501	-0.817815	-0.909319	0.943633	15
AT2G02710	PLPB	0.909707	-0.903668	-0.826366	0.820327	15
AT1G42970	GAPB	0.869894	-0.727548	-0.994165	0.851818	15
AT4G25835	AT4G25835	0.866082	-1.08238	-0.618127	0.834428	15
AT5G50450	AT5G50450	0.749249	-0.816103	-0.907415	0.974269	15
AT3G50820	PSBO2	1.00043	-1.02831	-0.672116	0.699991	15
AT5G54930	AT5G54930	0.953732	-0.928455	-0.796235	0.770958	15
AT1G80440	AT1G80440	1.04542	-0.857913	-0.853196	0.665693	15
AT5G23660	SWEET12	0.926738	-0.371468	-1.23915	0.683876	15
AT2G22990	SNG1	1.00445	-0.290174	-1.26592	0.55165	15
AT1G78450	AT1G78450	0.795736	-0.93918	-0.786899	0.930342	15
AT3G10020	AT3G10020	1.03104	-0.695071	-1.00387	0.667902	15
AT1G66980	SNC4	0.934071	-0.982302	-0.737932	0.786163	15
AT1G19530	AT1G19530	1.03154	-0.756783	-0.951461	0.676704	15
AT2G20260	PSAE-2	0.0679211	-0.726234	-0.731807	1.39012	16
AT3G16140	PSAH-1	0.106404	-0.722207	-0.759217	1.37502	16
AT3G08940	LHCB4.2	0.693783	-0.564899	-1.11116	0.982279	16
AT1G01770	AT1G01770	0.172286	-0.701397	-0.816735	1.34585	16
AT4G32480	AT4G32480	0.592127	-0.596886	-1.06839	1.07315	16
AT2G19810	OZF1	0.0353266	-0.309901	-1.05959	1.33416	16
AT1G56200	EMB1303	0.225131	-0.549554	-0.976797	1.30122	16
AT1G03620	AT1G03620	0.579204	-0.693283	-0.986363	1.10044	16
AT1G20490	AT1G20490	0.344639	-0.973299	-0.617417	1.24608	16
AT3G16520	UGT88A1	0.30172	-0.434061	-1.09826	1.2306	16
AT4G19660	NPR4	0.354568	-0.788047	-0.822325	1.2558	16
AT5G64040	PSAN	0.460685	-0.629542	-1.0058	1.17466	16
AT3G04070	NAC047	-0.169563	-0.510404	-0.77347	1.45344	16
AT5G54980	AT5G54980	0.461569	-0.586764	-1.04077	1.16596	16
AT2G33790	AGP30	0.50048	-0.614824	-1.03025	1.14459	16
AT1G28260	AT1G28260	0.140814	-0.719094	-0.782277	1.36056	16
AT2G47450	CAO	0.435158	-0.741087	-0.899326	1.20526	16
AT1G72840	AT1G72840	0.0538264	-0.924276	-0.503917	1.37437	16
AT5G14930	SAG101	0.163736	-0.999352	-0.483679	1.3193	16
AT2G24270	ALDH11A3	0.630424	-0.483962	-1.15896	1.0125	16
AT3G09390	MT2A	0.515079	-0.49665	-1.12453	1.1061	16
AT4G27450	AT4G27450	0.500688	-0.556705	-1.07603	1.13205	16
AT1G76820	AT1G76820	0.538717	-0.431864	-1.17538	1.06853	16
AT5G60530	AT5G60530	0.616179	-0.668587	-1.0159	1.0683	16
AT3G07350	AT3G07350	0.264697	-0.190483	-1.23938	1.16516	16
AT5G50300	AZG2	0.473225	-0.670053	-0.975764	1.17259	16
AT5G61290	AT5G61290	0.296342	-0.513307	-1.0372	1.25416	16
AT1G69600	ZFHD1	0.160414	-0.923272	-0.575352	1.33821	16
AT2G36430	AT2G36430	0.0534614	-0.7693	-0.678687	1.39453	16
AT3G61210	AT3G61210	0.395543	-0.4529	-1.11953	1.17689	16
AT3G25020	RLP42	0.0337866	-0.446216	-0.958839	1.37127	16
AT4G32810	CCD8	0.331757	-0.562924	-1.01276	1.24393	16
AT5G39710	EMB2745	0.00595733	-0.682445	-0.735399	1.41189	16
AT1G64170	CHX16	0.613462	0.297373	-1.48508	0.574248	17

## Sheet: Supplemental Table 4
Supplementary Table 4. Biological GO enriched terms in the 335 DEGs regulated in mgl-1 undersulfate starvation by cluster
Cluster	GO_ID	GO_Name	p-value	adj p-value	Observed	Expected
1	10114	response to red light	0.00020488	0.019464	2/9 22.2%	54/22304 0.2%
4	16762	xyloglucan:xyloglucosyl transferase activity	9.8513e-06	0.00071913	3/32 9.3%	32/24443 0.1%
4	9055	electron carrier activity	1.6921e-05	0.00071913	6/32 18.7%	427/24443 1.7%
4	20037	heme binding	3.5173e-05	0.00099657	5/32 15.6%	290/24443 1.1%
4	46906	tetrapyrrole binding	5.1333e-05	0.0010908	5/32 15.6%	314/24443 1.2%
4	5506	iron ion binding	8.8051e-05	0.0014969	5/32 15.6%	352/24443 1.4%
4	16491	oxidoreductase activity	0.00023992	0.0033988	8/32 25.0%	1326/24443 5.4%
4	16684	oxidoreductase activity, acting on peroxide as acceptor	0.00032977	0.0035038	3/32 9.3%	103/24443 0.4%
4	4601	peroxidase activity	0.00032977	0.0035038	3/32 9.3%	103/24443 0.4%
4	16209	antioxidant activity	0.00065132	0.0061513	3/32 9.3%	130/24443 0.5%
4	3824	catalytic activity	0.00079719	0.0067761	19/32 59.3%	7553/24443 30.9%
4	4553	hydrolase activity, hydrolyzing O-glycosyl compounds	0.0016887	0.013049	4/32 12.5%	395/24443 1.6%
4	16798	hydrolase activity, acting on glycosyl bonds	0.0022231	0.015747	4/32 12.5%	426/24443 1.7%
4	15105	arsenite transmembrane transporter activity	0.0039225	0.023815	1/32 3.1%	3/24443 0.0%
4	8898	homocysteine S-methyltransferase activity	0.0039225	0.023815	1/32 3.1%	3/24443 0.0%
4	4190	aspartic-type endopeptidase activity	0.0048041	0.025522	2/32 6.2%	79/24443 0.3%
4	70001	aspartic-type peptidase activity	0.0048041	0.025522	2/32 6.2%	79/24443 0.3%
4	16758	transferase activity, transferring hexosyl groups	0.0059426	0.029713	3/32 9.3%	283/24443 1.1%
4	19137	thioglucosidase activity	0.0065293	0.030833	1/32 3.1%	5/24443 0.0%
6	250	lanosterol synthase activity	0.00053185	0.03084	1/13 7.6%	1/24443 0.0%
6	4719	protein-L-isoaspartate (D-aspartate) O-methyltransferase activity	0.0010634	0.03084	1/13 7.6%	2/24443 0.0%
6	51998	protein carboxyl O-methyltransferase activity	0.0021258	0.036971	1/13 7.6%	4/24443 0.0%
6	19137	thioglucosidase activity	0.0026566	0.036971	1/13 7.6%	5/24443 0.0%
6	10340	carboxyl-O-methyltransferase activity	0.0031872	0.036971	1/13 7.6%	6/24443 0.0%
6	3841	1-acylglycerol-3-phosphate O-acyltransferase activity	0.0042475	0.041059	1/13 7.6%	8/24443 0.0%
6	16411	acylglycerol O-acyltransferase activity	0.005836	0.044426	1/13 7.6%	11/24443 0.0%
6	8422	beta-glucosidase activity	0.006365	0.044426	1/13 7.6%	12/24443 0.0%
6	31559	oxidosqualene cyclase activity	0.0068937	0.044426	1/13 7.6%	13/24443 0.0%
6	15926	glucosidase activity	0.0079504	0.046112	1/13 7.6%	15/24443 0.0%
8	50284	sinapate 1-glucosyltransferase activity	8.1428e-06	0.00057814	2/29 6.8%	4/24443 0.0%
8	8194	UDP-glycosyltransferase activity	4.7911e-05	0.0017008	4/29 13.7%	171/24443 0.6%
8	35251	UDP-glucosyltransferase activity	0.00013891	0.0032875	3/29 10.3%	85/24443 0.3%
8	46527	glucosyltransferase activity	0.00043287	0.0076835	3/29 10.3%	125/24443 0.5%
8	45486	naringenin 3-dioxygenase activity	0.0011864	0.014039	1/29 3.4%	1/24443 0.0%
8	47213	anthocyanidin 3-O-glucosyltransferase activity	0.0011864	0.014039	1/29 3.4%	1/24443 0.0%
8	16757	transferase activity, transferring glycosyl groups	0.0014022	0.014222	4/29 13.7%	416/24443 1.7%
8	16802	trialkylsulfonium hydrolase activity	0.0023715	0.016838	1/29 3.4%	2/24443 0.0%
8	4013	adenosylhomocysteinase activity	0.0023715	0.016838	1/29 3.4%	2/24443 0.0%
8	50377	UDP-glucose 4,6-dehydratase activity	0.0023715	0.016838	1/29 3.4%	2/24443 0.0%
8	16706	oxidoreductase activity, acting on paired donors, with incorporation or reduction of molecular oxygen, 2-oxoglutarate as one donor, and incorporation of one atom each of oxygen into both donors	0.0031223	0.01803	2/29 6.8%	70/24443 0.2%
8	16801	hydrolase activity, acting on ether bonds	0.0035552	0.01803	1/29 3.4%	3/24443 0.0%
8	10280	UDP-L-rhamnose synthase activity	0.0035552	0.01803	1/29 3.4%	3/24443 0.0%
8	45548	phenylalanine ammonia-lyase activity	0.0035552	0.01803	1/29 3.4%	3/24443 0.0%
8	16758	transferase activity, transferring hexosyl groups	0.0044909	0.021023	3/29 10.3%	283/24443 1.1%
8	45430	chalcone isomerase activity	0.0047376	0.021023	1/29 3.4%	4/24443 0.0%
8	3824	catalytic activity	0.005647	0.022117	16/29 55.1%	7553/24443 30.9%
8	3989	acetyl-CoA carboxylase activity	0.0059186	0.022117	1/29 3.4%	5/24443 0.0%
8	16841	ammonia-lyase activity	0.0059186	0.022117	1/29 3.4%	5/24443 0.0%
8	45431	flavonol synthase activity	0.0070982	0.023999	1/29 3.4%	6/24443 0.0%
8	8825	cyclopropane-fatty-acyl-phospholipid synthase activity	0.0070982	0.023999	1/29 3.4%	6/24443 0.0%
8	16421	CoA carboxylase activity	0.0082765	0.025549	1/29 3.4%	7/24443 0.0%
8	16885	ligase activity, forming carbon-carbon bonds	0.0082765	0.025549	1/29 3.4%	7/24443 0.0%
8	16207	4-coumarate-CoA ligase activity	0.010629	0.030187	1/29 3.4%	9/24443 0.0%
8	16872	intramolecular lyase activity	0.010629	0.030187	1/29 3.4%	9/24443 0.0%
8	16705	oxidoreductase activity, acting on paired donors, with incorporation or reduction of molecular oxygen	0.014323	0.039114	2/29 6.8%	154/24443 0.6%
8	16874	ligase activity	0.014963	0.039347	3/29 10.3%	440/24443 1.8%
8	16405	CoA-ligase activity	0.018821	0.047724	1/29 3.4%	16/24443 0.0%
8	16878	acid-thiol ligase activity	0.019986	0.04893	1/29 3.4%	17/24443 0.0%
9	50662	coenzyme binding	0.0011908	0.021594	2/8 25.0%	162/24443 0.6%
9	3913	DNA photolyase activity	0.0016355	0.021594	1/8 12.5%	5/24443 0.0%
9	48037	cofactor binding	0.0021594	0.021594	2/8 25.0%	219/24443 0.8%
9	51537	2 iron, 2 sulfur cluster binding	0.0035951	0.026963	1/8 12.5%	11/24443 0.0%
9	10181	FMN binding	0.0058769	0.035262	1/8 12.5%	18/24443 0.0%
9	80043	quercetin 3-O-glucosyltransferase activity	0.007504	0.03752	1/8 12.5%	23/24443 0.0%
9	51536	iron-sulfur cluster binding	0.010751	0.040317	1/8 12.5%	33/24443 0.1%
9	51540	metal cluster binding	0.010751	0.040317	1/8 12.5%	33/24443 0.1%
10	16210	naringenin-chalcone synthase activity	0.00057276	0.031799	1/14 7.1%	1/24443 0.0%
10	4362	glutathione-disulfide reductase activity	0.0011452	0.031799	1/14 7.1%	2/24443 0.0%
10	15294	solute:cation symporter activity	0.0019909	0.031799	2/14 14.2%	117/24443 0.4%
10	15293	symporter activity	0.0020246	0.031799	2/14 14.2%	118/24443 0.4%
10	8964	phosphoenolpyruvate carboxylase activity	0.0028608	0.031799	1/14 7.1%	5/24443 0.0%
10	4611	phosphoenolpyruvate carboxykinase activity	0.0040029	0.031799	1/14 7.1%	7/24443 0.0%
10	15037	peptide disulfide oxidoreductase activity	0.0040029	0.031799	1/14 7.1%	7/24443 0.0%
10	15038	glutathione disulfide oxidoreductase activity	0.0040029	0.031799	1/14 7.1%	7/24443 0.0%
10	16668	oxidoreductase activity, acting on sulfur group of donors, NAD or NADP as acceptor	0.0045736	0.031799	1/14 7.1%	8/24443 0.0%
10	16843	amine-lyase activity	0.0051439	0.031799	1/14 7.1%	9/24443 0.0%
10	16844	strictosidine synthase activity	0.0051439	0.031799	1/14 7.1%	9/24443 0.0%
10	50661	NADP or NADPH binding	0.0074222	0.041799	1/14 7.1%	13/24443 0.0%
10	9672	auxin:hydrogen symporter activity	0.007991	0.041799	1/14 7.1%	14/24443 0.0005%
10	15291	secondary active transmembrane transporter activity	0.009358	0.045453	2/14 14.2%	259/24443 1.0%
10	16840	carbon-nitrogen lyase activity	0.010263	0.046527	1/14 7.1%	18/24443 0.0%
12	8792	arginine decarboxylase activity	0.00057269	0.007345	1/7 14.2%	2/24443 0.0%
12	16672	oxidoreductase activity, acting on sulfur group of donors, quinone or similar compound as acceptor	0.0011451	0.007345	1/7 14.2%	4/24443 0.0%
12	45174	glutathione dehydrogenase (ascorbate) activity	0.0011451	0.007345	1/7 14.2%	4/24443 0.0%
12	4506	squalene monooxygenase activity	0.0017172	0.007345	1/7 14.2%	6/24443 0.0%
12	15037	peptide disulfide oxidoreductase activity	0.0020032	0.007345	1/7 14.2%	7/24443 0.0%
12	15038	glutathione disulfide oxidoreductase activity	0.0020032	0.007345	1/7 14.2%	7/24443 0.0%
12	43295	glutathione binding	0.0028606	0.0089906	1/7 14.2%	10/24443 0.0%
12	42277	peptide binding	0.006569	0.018065	1/7 14.2%	23/24443 0.0%
12	15036	disulfide oxidoreductase activity	0.010266	0.025093	1/7 14.2%	36/24443 0.1%
12	16831	carboxy-lyase activity	0.015929	0.035045	1/7 14.2%	56/24443 0.2%
12	16667	oxidoreductase activity, acting on sulfur group of donors	0.022128	0.044255	1/7 14.2%	78/24443 0.3%
12	16830	carbon-carbon lyase activity	0.026614	0.048793	1/7 14.2%	94/24443 0.3%
13	8506	sucrose:hydrogen symporter activity	0.00022927	0.010726	2/56 3.5%	10/24443 0.0%
13	8515	sucrose transmembrane transporter activity	0.00022927	0.010726	2/56 3.5%	10/24443 0.0%
13	15154	disaccharide transmembrane transporter activity	0.00027981	0.010726	2/56 3.5%	11/24443 0.0%
13	5402	cation:sugar symporter activity	0.001162	0.018136	3/56 5.3%	90/24443 0.3%
13	15295	solute:hydrogen symporter activity	0.001162	0.018136	3/56 5.3%	90/24443 0.3%
13	5351	sugar:hydrogen symporter activity	0.001162	0.018136	3/56 5.3%	90/24443 0.3%
13	51119	sugar transmembrane transporter activity	0.0014419	0.018136	3/56 5.3%	97/24443 0.3%
13	15144	carbohydrate transmembrane transporter activity	0.0018098	0.018136	3/56 5.3%	105/24443 0.4%
13	47668	amygdalin beta-glucosidase activity	0.002291	0.018136	1/56 1.7%	1/24443 0.0%
13	80079	cellobiose glucosidase activity	0.002291	0.018136	1/56 1.7%	1/24443 0.0%
13	80081	4-methylumbelliferyl-beta-D-glucopyranoside beta-glucosidase activity	0.002291	0.018136	1/56 1.7%	1/24443 0.0%
13	80083	beta-gentiobiose beta-glucosidase activity	0.002291	0.018136	1/56 1.7%	1/24443 0.0%
13	80082	esculin beta-glucosidase activity	0.002291	0.018136	1/56 1.7%	1/24443 0.0%
13	10487	thermospermine synthase activity	0.002291	0.018136	1/56 1.7%	1/24443 0.0%
13	15294	solute:cation symporter activity	0.0024631	0.018136	3/56 5.3%	117/24443 0.4%
13	15293	symporter activity	0.0025233	0.018136	3/56 5.3%	118/24443 0.4%
13	4565	beta-galactosidase activity	0.0038027	0.025724	2/56 3.5%	40/24443 0.1%
13	15925	galactosidase activity	0.0041854	0.02674	2/56 3.5%	42/24443 0.1%
13	16768	spermine synthase activity	0.0045769	0.027702	1/56 1.7%	2/24443 0.0%
13	16630	protochlorophyllide reductase activity	0.0068577	0.039432	1/56 1.7%	3/24443 0.0%
13	16564	transcription repressor activity	0.0073342	0.040164	2/56 3.5%	56/24443 0.2%
13	10295	(+)-abscisic acid 8'-hydroxylase activity	0.0091333	0.040397	1/56 1.7%	4/24443 0.0%
13	900	translation repressor activity, nucleic acid binding	0.0091333	0.040397	1/56 1.7%	4/24443 0.0%
13	50113	inositol oxygenase activity	0.0091333	0.040397	1/56 1.7%	4/24443 0.0%
13	90079	translation regulator activity, nucleic acid binding	0.0091333	0.040397	1/56 1.7%	4/24443 0.0%
13	4066	asparagine synthase (glutamine-hydrolyzing) activity	0.0091333	0.040397	1/56 1.7%	4/24443 0.0%
13	45182	translation regulator activity	0.011404	0.046837	1/56 1.7%	5/24443 0.0%
13	30371	translation repressor activity	0.011404	0.046837	1/56 1.7%	5/24443 0.0%
15	16168	chlorophyll binding	1.169e-09	1.3911e-07	5/52 9.6%	23/24443 0.0009%
15	4096	catalase activity	1.3299e-05	0.00079128	2/52 3.8%	3/24443 0.0%
15	46906	tetrapyrrole binding	0.0005372	0.021309	5/52 9.6%	314/24443 1.2%
15	16762	xyloglucan:xyloglucosyl transferase activity	0.0021136	0.036166	2/52 3.8%	32/24443 0.1%
15	16753	O-sinapoyltransferase activity	0.0021274	0.036166	1/52 1.9%	1/24443 0.0%
15	16754	sinapoylglucose-malate O-sinapoyltransferase activity	0.0021274	0.036166	1/52 1.9%	1/24443 0.0%
15	47100	glyceraldehyde-3-phosphate dehydrogenase (NADP+) (phosphorylating) activity	0.0021274	0.036166	1/52 1.9%	1/24443 0.0%
15	16209	antioxidant activity	0.0026859	0.039953	3/52 5.7%	130/24443 0.5%
15	50897	cobalt ion binding	0.0032879	0.043473	2/52 3.8%	40/24443 0.1%
15	10242	oxygen evolving activity	0.0042504	0.045981	1/52 1.9%	2/24443 0.0%
15	16752	sinapoyltransferase activity	0.0042504	0.045981	1/52 1.9%	2/24443 0.0%

## Sheet: Supplemental Table 5
Supplementary Table 5. Primers used in the study.
Genotyping
Name	Gene_ID	F	R	Publication, if published
SALK_040380 (mgl-1)	AT1G64660	GCTCATTTCCTCGAGACACAG	AAATTCTCACTCCCACACACG
SAIL_400_G02 (pyd4-1)	AT3G08860	CGTTTGAATCGATTAGCTTGG	TCCCATAGAATCCACCTTTCC
SALK_103805 (mgl-2)	AT4G31330	ACATCATGTTGATATCCTTTCAAG	TCTTCACTGCATATGTGCTGC
SALK_002102 (pyd4-2)	AT5G40670	TATGGGTAATGGATCGTGCTC	ATGATGTTGCATTCTCGATCC
SALK_089129	AT1G73730	GGACAATAAAACTCATTCATGAGC	GGCTCATTCTCCATCCTATCC	doi.org/10.1104/pp.20.01192
RT-qPCR
Name	Gene_ID	F	R	Publication, if published
SDI1	AT5G48850	TCCCTGTGGAGACACTCCTT	CCATCTCCGGGTTCTTCTCT	doi.org/10.1104/pp.20.01192
SDI2	AT1G04770	GTCCTTATGTCCGAGCGAAG	TCTCGCTTTAATCGCTATCCA
MGL	AT1G64660	TGACCCCTCACAGAAGGAAG	TCTGCTCCAATGTACCCACA	(3rd exon)
MGL	AT1G64660	TGGCTCATTTCCTCGAGACAC	GTGAACATCCGCCTCATGGTA	(1st exon)
PYD4	AT3G08860	GAGTGTTGGTGGGGAAAGGT	AGCGTCGGAGAGGGTGAAG
ATAVT6C	AT2G40420	CCTCATGCTGGTCTTTCCTC	GCGATTGCAGACAAGAAACA
PQ-LOOP	AT5G40670	CTTCACTAGGAAGAGCACAGTCG	GCAGATAGTTAGCAAGTCCTCCA
2OG	AT3G19000	GATCGGCTAACCGGTTTCTT	TCTTTGTGACGTCCAACACC
DUF599	AT4G31330	GTGGGGAATCGGTTGTTCTA	GACCGAGCACAAAAACACAA
LSU1	AT3G49580	CCTCATGGATCAAATCTCTCG	TCTTATTCTACGAGGAAGAGACGAC
LSU2	AT5G24660	AGAAGCGGAGGAGCGTCT	CGAGCCTGGTCTAAAGATTCTG
LSU3	AT3G49570	GGAACGGAGAGTTGGAGAGA	GCGCCTGATCTAAAGACTCG
APR1	AT4G04610	AGTGGAATCCGGTTGCGAAT	TCCCTTCTCTCTCGTGCTGA
APR2	AT1G62180	AAAAGAGCTCCAAGGGCTAT	CGACATGAGTGAATCAACATCTC	doi.org/10.1104/pp.20.01192
SERAT3;2	AT4G35640	AGGATGTTCCTTCGCATAGC	GCATCATGCTCCATTGTCAT
MSRB5	AT4G04830	CCTGATCCAGATGGGAGAAG	CCGGGTTAAAACTGATCGAA
SULTR4;1	AT5G13550	TGTTCCCCAGGCAATGTC	CAAATACCGGCACAAATGAA
SULTR4;2	AT3G12520	TCTCTGCATATCCAACTACAGGAT	GATTCCTGTTACAAGGCCTGA
SHM7	AT1G36370	TTCTTAGAAGAAAATGCAGACTGG	CACACACTTTCTCGTAGACTTTCC	doi.org/10.1104/pp.20.01192
PGLP1	AT5G36700	AAACCCTCTCCGGTTATCGT	GTGGCCATAGCTCTTGGTGT
GOX1	AT3G14420	GTGGGTGTCGGTCCCTAAAG	CCATGGTCAGCTCGAACTCA
GGAT1	AT1G23310	TTCTTCTTCTGAACGACTATTGTG	GAATAGGGCAAAGAGAAAGAGTG
GDCH	AT2G35370	TCAAGCCCCTATGAAGATGG	CATCTTCCTCCTCGCAGAAC
SHM1	AT4G37930	GATTTCGTGTCAGCAATGGA	CCAATTGTTGGGAACTGCTT
PSP1	AT1G18640	AATCTGCGCCACCAGGTTTA	TAAACCTGGTGGCGCAGATT
SGAT	AT2G13360	AGGACTGGCGCAGACAATAC	GCTAGTGGACGGTGTTTCGT
HPR1	AT1G68010	AGGTCCTGTGATCGATGAGG	TTTGAGTTGACGATGCTTGG
GLYK	AT1G80380	GGCGTTACCAACAACAAACA	ACTGGCCAACTCTTTGAGGA
GLU1	AT5G04140	GGTGGAGGGAAGTTCCTGTT	TCCGGCAGATGTAAAGTTCC
SAT2;2	AT3G13110	TCCAAGCAACACGCTTTTC	CAACAATATCTGGGTTTCCTTGA

## Sheet: Supplemental Table 6
Supplementary Table 6. RNA-Seq counts
Gene_ID	wt_C-1	wt_C-2	wt_C-3	wt_lowS-1	wt_lowS-2	wt_lowS-3	mgl_C-1	mgl_C-2	mgl_C-3	mgl_lowS-1	mgl_lowS-2	mgl_lowS-3
AT1G01010	427	538	551	728	500	486	582	641	776	581	455	571
AT1G01020	533	557	469	582	510	403	515	442	624	423	722	395
AT1G01030	22	16	12	20	20	15	51	44	16	32	55	41
AT1G01040	1160	1230	1142	1444	913	992	931	827	1198	1211	2008	1501
AT1G01046	0	0	0	0	0	0	0	0	0	0	0	0
AT1G01050	2181	2141	2075	1805	1707	1963	1540	1661	2005	1789	2613	1987
AT1G01060	765	625	692	3625	2804	2941	2850	3288	3310	1972	7427	2544
AT1G01070	542	564	395	364	284	333	269	225	325	316	428	177
AT1G01073	0	0	0	0	0	0	0	0	0	0	0	0
AT1G01080	185	206	92	128	128	109	162	90	92	140	84	94
AT1G01090	3475	3631	3198	2694	2708	3326	3242	3024	3139	3315	3366	3972
AT1G01100	12597	10005	10125	9111	9043	9712	8755	9457	10511	9376	9861	13214
AT1G01110	314	424	326	329	339	292	364	387	340	306	258	358
AT1G01115	0	0	0	0	0	0	0	0	0	0	0	0
AT1G01120	1144	1472	1189	1186	1047	1210	1203	1024	1018	1083	1138	1165
AT1G01130	3	0	0	0	5	7	2	1	0	0	0	0
AT1G01140	38	15	26	54	53	51	11	43	33	56	62	62
AT1G01150	0	0	0	0	4	0	0	0	0	3	0	0
AT1G01160	1047	998	1093	809	808	838	772	812	718	950	1326	1120
AT1G01170	324	367	311	344	212	188	175	126	181	305	202	208
AT1G01180	246	314	239	315	256	254	252	189	205	282	316	222
AT1G01183	0	0	0	0	0	0	0	0	0	0	0	0
AT1G01190	729	896	873	915	645	702	698	729	755	665	1041	901
AT1G01200	84	104	80	92	106	120	162	89	108	98	95	168
AT1G01210	132	236	129	163	139	156	186	116	169	189	144	258
AT1G01220	685	566	643	514	458	529	632	701	804	547	867	532
AT1G01225	132	140	126	81	69	154	131	134	80	143	105	207
AT1G01230	840	1051	772	765	635	830	701	794	843	823	884	908
AT1G01240	944	861	785	508	538	553	612	558	487	951	955	799
AT1G01250	4	0	12	0	0	0	0	0	0	0	0	0
AT1G01260	517	472	397	357	385	398	430	531	542	408	1113	391
AT1G01270	0	0	0	0	0	0	0	0	0	0	0	0
AT1G01280	0	0	0	0	0	0	0	0	0	0	0	0
AT1G01290	329	342	273	248	259	237	251	288	278	270	300	123
AT1G01300	1784	2106	1983	1332	1334	1548	1373	1560	1535	1400	2036	1770
AT1G01305	0	0	0	0	0	0	0	0	0	0	0	0
AT1G01310	14	0	1	0	0	3	1	0	0	1	0	5
AT1G01320	645	745	765	463	354	459	485	535	561	615	726	703
AT1G01340	646	736	543	742	428	468	635	594	575	493	1056	295
AT1G01350	396	361	360	360	305	304	361	294	415	359	271	367
AT1G01355	0	14	0	0	0	0	0	0	0	0	0	0
AT1G01360	806	754	807	928	528	549	599	651	692	587	1371	435
AT1G01370	169	213	163	118	138	186	181	140	241	112	29	202
AT1G01380	125	103	39	105	69	77	74	71	65	35	28	105
AT1G01390	0	0	0	0	0	0	0	0	0	0	0	0
AT1G01400	0	0	0	0	0	1	0	0	0	0	0	0
AT1G01410	0	0	0	0	0	0	0	0	0	0	0	0
AT1G01420	94	100	56	98	29	46	30	63	46	72	138	99
AT1G01430	577	676	607	376	384	471	461	408	609	490	567	569
AT1G01440	216	210	109	188	173	173	174	212	244	215	137	191
AT1G01448	433	401	288	148	206	297	298	331	240	323	248	267
AT1G01450	63	104	50	32	42	55	71	99	47	75	85	62
AT1G01453	7	38	36	34	32	42	41	41	37	9	0	18
AT1G01460	0	0	0	0	0	0	0	0	0	0	0	0
AT1G01470	993	1261	1052	915	904	879	941	945	1139	1068	1545	1313
AT1G01471	0	0	0	0	0	0	0	0	0	0	0	0
AT1G01480	78	44	92	37	64	47	59	22	13	57	104	92
AT1G01490	1924	1766	1703	1511	1597	1492	1493	1612	1686	1683	2637	1604
AT1G01500	188	207	169	91	110	135	167	118	214	170	147	149
AT1G01510	883	887	905	675	776	695	681	731	827	794	1129	825
AT1G01520	0	0	0	19	0	6	4	7	20	8	0	3
AT1G01530	0	0	0	0	0	0	0	0	0	0	0	0
AT1G01540	874	927	710	761	774	697	850	837	950	801	1205	845
AT1G01550	2963	3553	3436	3353	2216	2675	2707	2532	2574	2733	3870	2603
AT1G01560	20	34	6	0	11	14	13	14	18	12	0	12
AT1G01570	34	61	38	46	20	28	32	12	47	17	115	86
AT1G01580	169	82	66	16	49	59	34	80	91	61	52	128
AT1G01590	0	0	0	0	0	0	0	0	0	0	0	0
AT1G01600	120	146	107	136	137	160	128	122	90	118	28	120
AT1G01610	717	838	947	902	1013	855	820	922	926	624	646	877
AT1G01620	14949	14603	14919	9298	9087	10228	10168	9663	9907	12142	12205	15281
AT1G01630	1009	1034	1030	830	955	1086	1139	1053	915	1072	650	735
AT1G01640	911	944	624	735	518	506	580	515	714	734	1479	479
AT1G01650	2217	2158	1921	1645	1649	1664	1534	1666	1704	1487	2133	2136
AT1G01660	45	102	91	73	74	80	90	92	125	74	28	87
AT1G01670	85	126	113	129	129	95	88	72	23	71	203	150
AT1G01680	3	12	0	19	2	8	9	0	0	2	0	23
AT1G01690	189	164	286	111	97	135	223	201	151	176	380	245
AT1G01695	27	10	27	28	33	18	2	34	54	26	78	64
AT1G01700	13	2	43	40	20	25	11	42	9	10	35	28
AT1G01710	831	831	619	714	568	705	756	720	887	744	945	845
AT1G01720	2063	2473	1998	2747	2240	2479	2080	1970	2479	2096	2712	2095
AT1G01725	273	178	219	301	154	227	98	160	195	146	562	224
AT1G01730	714	819	858	870	612	599	585	553	505	728	1119	526
AT1G01740	100	112	179	110	68	104	87	81	138	94	125	56
AT1G01750	373	445	530	538	707	646	757	659	791	583	379	828
AT1G01760	26	60	53	23	45	42	49	31	24	52	82	28
AT1G01770	301	390	306	266	183	245	213	198	243	416	520	194
AT1G01780	743	693	737	800	632	537	576	547	940	730	636	801
AT1G01790	592	405	482	377	335	350	586	494	557	383	666	558
AT1G01800	1224	1441	1219	1168	1119	1115	978	1180	1266	1299	1316	1592
AT1G01810	17	5	0	10	26	4	8	0	12	12	0	5
AT1G01820	1417	1299	1239	1114	856	847	912	949	1078	1039	1226	1341
AT1G01830	468	453	357	289	277	292	380	337	310	366	743	365
AT1G01840	41	24	15	8	31	13	16	16	36	41	0	39
AT1G01860	180	183	144	143	129	112	88	171	172	166	375	179
AT1G01870	0	0	0	0	0	0	0	0	0	0	0	0
AT1G01880	57	13	28	12	26	26	17	6	53	35	0	46
AT1G01890	0	0	0	0	0	0	0	0	0	0	0	0
AT1G01900	87	103	176	57	58	83	138	80	87	112	65	126
AT1G01910	932	982	768	864	738	710	894	855	777	802	1022	822
AT1G01920	622	530	483	380	404	354	344	480	350	498	798	497
AT1G01930	241	198	170	168	133	198	148	189	184	230	97	242
AT1G01940	392	398	390	442	393	421	323	432	525	437	328	447
AT1G01950	529	543	602	344	401	393	363	481	548	552	710	567
AT1G01960	2189	2170	2134	1457	1451	1906	1750	1740	1620	1899	2979	2162
AT1G01970	192	104	135	137	106	98	138	148	143	152	108	104
AT1G01980	0	0	0	0	0	0	0	0	0	0	0	0
AT1G01990	250	298	421	239	212	297	264	278	252	307	192	281
AT1G02000	432	460	395	397	237	376	379	300	319	298	487	443
AT1G02010	344	324	314	261	282	275	377	279	411	318	361	269
AT1G02020	160	220	178	203	122	154	147	175	167	192	193	88
AT1G02030	1	45	5	9	15	29	19	6	6	19	0	24
AT1G02040	0	13	0	13	0	0	0	4	0	0	0	0
AT1G02050	290	188	222	229	236	220	181	175	187	253	45	252
AT1G02060	35	74	108	67	24	38	20	15	65	38	0	52
AT1G02065	0	0	0	0	0	0	0	0	0	0	0	0
AT1G02070	1	0	6	5	1	0	0	2	0	11	0	5
AT1G02074	0	0	0	0	0	0	0	0	0	0	0	0
AT1G02080	3039	2810	3129	1931	1884	2461	2711	2393	2793	2676	3319	2885
AT1G02090	1039	856	886	828	812	873	767	989	1155	938	1076	1055
AT1G02100	1136	1035	958	869	771	791	772	756	1139	790	836	943
AT1G02110	630	624	614	454	565	563	497	508	551	568	621	685
AT1G02120	1865	1731	1785	1387	1311	1493	1428	1382	1964	1517	2327	1402
AT1G02130	1371	1041	1112	1123	907	975	1010	997	1101	1169	1696	1075
AT1G02136	0	0	0	0	0	0	0	0	0	0	0	0
AT1G02140	2426	2079	2190	2012	1782	2042	1945	2193	1920	2090	2345	2936
AT1G02145	850	809	639	544	437	544	612	545	670	537	1000	742
AT1G02150	607	535	418	484	389	483	431	480	509	567	665	470
AT1G02160	535	533	588	431	453	379	300	360	537	378	390	611
AT1G02170	794	816	729	781	611	713	794	703	757	781	927	1043
AT1G02180	81	173	88	135	77	80	88	100	143	103	118	86
AT1G02190	0	0	0	0	0	0	0	0	0	0	0	3
AT1G02205	94	73	47	45	99	126	80	126	78	46	69	169
AT1G02210	0	0	0	0	0	0	0	0	0	0	0	0
AT1G02220	775	913	922	1326	905	966	874	770	1155	1028	971	133
AT1G02228	0	0	0	0	0	0	0	0	0	0	0	0
AT1G02230	34	0	5	28	16	12	20	5	0	14	45	14
AT1G02250	0	0	5	13	12	3	6	9	10	5	0	3
AT1G02260	829	1015	842	866	806	785	797	782	778	793	1345	962
AT1G02270	490	376	357	290	276	256	352	282	295	255	389	317
AT1G02280	570	572	382	405	418	328	313	419	383	541	610	737
AT1G02290	200	167	208	192	126	125	166	153	144	186	173	130
AT1G02300	314	339	401	255	136	111	121	116	209	294	383	206
AT1G02305	3126	3235	2592	2911	2234	2347	2091	1955	2348	2203	3127	2248
AT1G02310	143	194	146	96	93	138	85	127	84	158	211	228
AT1G02320	0	0	0	0	0	0	0	0	0	0	0	0
AT1G02330	489	596	625	335	434	458	560	549	450	622	695	506
AT1G02335	401	294	298	195	257	246	228	242	164	273	420	248
AT1G02340	300	212	141	216	107	118	176	229	326	255	278	128
AT1G02350	0	0	0	3	0	0	9	0	0	1	0	0
AT1G02360	222	362	315	209	169	284	295	331	381	189	37	147
AT1G02370	145	214	170	101	207	117	109	149	166	200	237	216
AT1G02380	26	62	48	14	35	12	41	13	26	32	16	25
AT1G02390	49	21	49	7	21	42	55	29	0	40	91	82
AT1G02391	0	0	0	0	0	0	0	0	0	0	0	0
AT1G02400	154	263	167	254	183	240	213	228	344	208	156	263
AT1G02405	0	0	0	0	0	5	0	0	0	0	0	4
AT1G02410	498	349	473	395	459	509	461	392	445	532	526	387
AT1G02420	28	41	19	29	16	12	17	11	36	21	0	3
AT1G02430	35	25	9	19	17	20	43	11	19	19	57	29
AT1G02440	0	0	0	0	0	4	0	8	0	0	0	2
AT1G02450	0	1	0	0	0	2	0	13	0	3	37	7
AT1G02460	93	119	72	65	57	79	117	74	67	56	117	101
AT1G02470	7	27	28	2	6	1	15	16	16	24	0	11
AT1G02475	150	187	68	83	79	75	93	146	137	104	236	92
AT1G02480	0	0	0	0	0	0	0	0	0	0	0	0
AT1G02490	0	0	0	0	0	0	0	0	0	0	0	0
AT1G02500	16810	17614	17840	11993	12111	13191	13893	13137	14098	13694	16969	14761
AT1G02510	0	0	0	0	0	0	0	0	0	0	0	0
AT1G02520	1018	1122	945	1148	793	734	787	561	816	1307	1312	844
AT1G02530	8	17	2	30	11	11	34	25	40	33	0	20
AT1G02540	0	0	0	0	0	0	0	0	0	0	0	0
AT1G02550	0	0	0	0	0	0	0	0	0	0	0	0
AT1G02560	1325	1338	1096	961	973	1063	1016	1018	1087	1098	1864	1260
AT1G02570	9	30	36	54	27	61	39	48	53	22	72	41
AT1G02575	16	10	27	5	25	12	18	16	5	9	0	18
AT1G02580	0	1	0	0	0	2	2	5	0	0	52	0
AT1G02590	0	0	0	0	0	0	0	0	0	0	0	0
AT1G02600	0	0	0	0	0	0	0	0	0	0	0	0
AT1G02610	78	85	82	47	47	41	50	74	28	105	87	37
AT1G02620	0	0	0	0	0	0	0	0	0	3	0	0
AT1G02630	5	0	0	6	7	0	0	0	0	0	0	0
AT1G02640	3845	3530	4143	2287	1710	1606	1182	1138	1846	3642	1373	2395
AT1G02650	2	22	0	0	8	13	8	18	5	19	0	20
AT1G02660	120	86	167	94	84	111	107	72	123	85	250	170
AT1G02670	51	2	52	37	25	30	44	23	91	17	44	21
AT1G02680	404	368	377	323	290	264	294	324	308	349	486	146
AT1G02681	0	0	0	0	0	0	0	0	0	0	0	0
AT1G02690	875	762	891	688	736	762	607	689	997	676	832	484
AT1G02700	3	0	0	0	0	5	8	0	16	2	0	16
AT1G02710	0	0	0	0	3	4	2	0	6	0	0	0
AT1G02720	322	214	253	303	244	326	250	269	344	249	342	235
AT1G02730	589	490	488	475	403	470	615	481	558	572	849	523
AT1G02740	125	74	95	80	86	95	97	72	63	90	120	55
AT1G02750	223	282	219	241	195	188	263	289	301	180	226	132
AT1G02760	0	0	0	0	0	0	0	0	0	0	0	0
AT1G02770	3	1	0	0	0	4	7	15	0	5	0	12
AT1G02780	18656	16843	17079	17083	17396	17301	14483	15327	16972	18740	19795	24693
AT1G02790	0	0	0	0	0	0	0	0	0	0	0	0
AT1G02800	2	0	2	9	0	1	0	0	16	8	0	8
AT1G02810	451	390	322	260	265	345	333	416	345	334	411	392
AT1G02813	4	27	0	0	0	0	8	0	0	5	0	5
AT1G02816	500	559	540	386	379	438	406	400	501	544	444	482
AT1G02820	11	0	6	0	0	2	11	14	9	2	0	16
AT1G02830	0	0	0	0	0	0	0	0	0	0	0	0
AT1G02840	4158	4311	3787	3512	2955	3269	2932	3008	3645	3739	4751	3527
AT1G02850	1033	1085	1183	1477	1303	1251	872	860	897	1642	1121	406
AT1G02860	807	1085	752	559	389	465	449	459	551	571	491	387
AT1G02870	753	607	629	493	497	548	527	498	657	657	921	1024
AT1G02880	905	712	840	680	686	742	796	724	960	678	1097	623
AT1G02890	1398	1429	1520	1507	1139	1313	1279	1289	1295	1474	2341	1400
AT1G02900	1221	1373	1211	1056	1119	993	1287	1097	1226	1109	986	1247
AT1G02910	377	297	295	260	269	318	275	235	270	248	350	511
AT1G02920	695	1016	698	642	359	583	395	410	641	650	446	228
AT1G02930	605	668	392	480	349	369	370	307	440	655	641	253
AT1G02940	6	0	0	0	0	0	0	0	0	0	0	0
AT1G02950	329	323	361	297	193	331	227	289	347	271	529	370
AT1G02952	0	0	0	0	0	0	0	0	0	0	0	0
AT1G02960	612	506	586	399	268	422	476	432	424	412	669	434
AT1G02965	0	0	0	0	0	0	0	0	0	0	0	0
AT1G02970	190	139	85	107	82	105	117	130	193	85	198	151
AT1G02980	29	18	0	18	5	10	10	15	9	8	0	18
AT1G02990	374	379	317	372	304	293	372	302	302	379	354	319
AT1G03000	493	435	380	399	357	356	378	343	468	421	345	449
AT1G03010	106	118	94	96	106	113	148	80	119	77	111	118
AT1G03020	0	0	0	0	0	0	0	0	0	0	0	0
AT1G03022	0	0	0	0	0	0	0	0	0	0	0	0
AT1G03030	292	253	324	183	270	243	226	188	226	305	251	184
AT1G03040	1207	1273	1102	1403	1197	1189	1392	1290	1278	1131	1573	1035
AT1G03050	2	0	0	29	0	4	2	1	0	0	0	5
AT1G03055	0	5	0	9	0	6	2	4	22	2	0	2
AT1G03060	1357	1211	1402	1120	916	1101	917	1066	1068	1123	1165	1169
AT1G03070	73	56	80	60	39	56	53	51	83	41	75	66
AT1G03080	2244	2943	2689	2233	1921	2339	2029	2375	2187	2182	3316	2286
AT1G03090	811	936	767	831	439	569	614	595	664	734	872	572
AT1G03100	38	68	43	58	44	57	37	57	95	45	52	66
AT1G03103	0	0	0	0	0	0	0	0	0	0	0	0
AT1G03106	19	0	0	0	0	8	1	0	0	5	0	0
AT1G03110	491	373	428	199	331	435	447	398	554	356	595	482
AT1G03120	0	0	27	12	8	3	10	1	0	3	26	18
AT1G03130	273	281	316	203	114	115	135	178	111	222	273	191
AT1G03140	1016	1069	1108	785	862	737	787	758	1116	981	762	1199
AT1G03150	408	412	291	310	255	368	348	365	476	346	539	490
AT1G03160	261	277	190	164	212	212	191	207	308	277	266	266
AT1G03170	3	39	0	0	23	29	17	5	11	15	0	6
AT1G03180	231	171	291	287	171	193	157	133	191	167	212	136
AT1G03190	376	355	410	274	316	337	291	277	464	342	307	390
AT1G03200	7	0	0	0	15	5	4	0	0	4	0	0
AT1G03210	859	870	509	621	605	655	848	601	741	637	1000	689
AT1G03220	7800	8599	7559	7664	5360	5635	5089	5587	6438	7014	4313	3170
AT1G03230	1798	1711	1678	1181	986	1078	1136	1282	1235	1893	1681	662
AT1G03240	0	0	0	0	0	0	0	0	0	0	0	0
AT1G03250	393	344	356	300	320	323	310	344	444	374	502	421
AT1G03260	223	253	248	237	162	217	166	209	223	175	149	252
AT1G03270	98	39	138	63	81	90	131	92	93	81	35	100
AT1G03280	921	863	1010	855	706	776	833	910	905	894	1392	1014
AT1G03290	839	940	751	912	748	739	796	757	919	810	894	876
AT1G03300	25	37	47	12	4	22	26	11	8	34	77	45
AT1G03310	124	270	249	120	168	187	156	195	210	175	170	243
AT1G03320	0	0	0	0	0	0	0	0	0	0	0	0
AT1G03330	1031	973	769	856	797	918	686	800	895	799	825	904
AT1G03340	99	131	80	116	68	84	82	45	20	50	204	56
AT1G03350	566	669	600	689	426	572	652	420	541	602	824	601
AT1G03360	455	428	346	362	219	353	373	353	364	284	284	408
AT1G03365	384	220	251	354	203	290	365	303	549	260	495	428
AT1G03370	527	566	535	510	435	494	520	492	484	461	817	527
AT1G03380	879	1200	1010	881	774	794	707	745	723	932	1282	680
AT1G03390	0	6	0	0	0	0	0	0	0	2	0	0
AT1G03400	52	40	68	33	59	29	36	12	15	21	70	82
AT1G03410	896	900	986	862	582	710	724	675	973	759	1129	1789
AT1G03420	815	698	807	845	612	655	685	694	1021	632	970	1875
AT1G03430	564	498	346	342	336	272	363	331	353	387	612	351
AT1G03440	165	98	92	134	139	107	131	107	236	136	137	89
AT1G03445	7	16	56	0	0	11	22	5	13	7	0	9
AT1G03457	348	439	428	263	245	305	308	225	272	307	371	243
AT1G03470	168	165	158	143	160	148	108	121	212	169	184	122
AT1G03475	524	554	638	410	519	472	519	471	434	569	644	595
AT1G03490	0	0	0	0	0	0	0	0	0	0	0	0
AT1G03495	134	126	104	141	118	95	86	118	168	158	112	18
AT1G03502	0	0	0	0	0	0	0	0	0	0	0	0
AT1G03506	0	0	0	0	0	0	0	0	0	0	0	0
AT1G03510	6	17	0	24	10	17	1	19	8	7	0	13
AT1G03515	0	0	0	0	0	0	0	0	0	0	0	0
AT1G03520	304	346	316	331	159	283	268	342	321	224	345	277
AT1G03530	369	368	410	275	334	426	376	394	392	359	695	546
AT1G03540	7	16	10	15	15	6	1	11	11	17	0	25
AT1G03545	51	86	53	54	28	38	32	38	24	26	0	22
AT1G03550	1151	1371	1073	1174	1030	1154	1055	962	1198	942	2015	309
AT1G03560	145	205	187	99	135	175	145	142	197	179	293	132
AT1G03570	0	0	0	0	0	0	0	0	0	0	0	0
AT1G03580	28	8	14	43	14	24	13	1	4	8	36	1
AT1G03590	437	503	335	380	418	394	434	526	499	412	612	506
AT1G03600	358	309	384	194	217	127	133	156	179	305	170	283
AT1G03610	540	472	561	461	423	402	264	406	443	514	564	479
AT1G03620	300	326	300	262	164	157	146	168	190	271	440	291
AT1G03630	126	101	110	158	99	66	80	107	115	91	182	115
AT1G03640	0	0	0	0	0	0	0	0	0	0	0	0
AT1G03650	109	104	180	151	26	59	94	75	85	86	72	78
AT1G03660	23	7	10	0	3	5	18	6	0	11	0	18
AT1G03670	0	0	0	0	0	0	0	0	0	0	0	0
AT1G03680	397	430	434	322	254	225	206	329	230	331	314	404
AT1G03687	169	278	370	69	165	175	158	182	187	219	202	221
AT1G03700	186	118	110	96	98	89	84	79	108	60	142	73
AT1G03710	0	0	0	0	6	6	0	0	5	0	0	0
AT1G03720	0	2	0	0	0	0	0	0	0	0	0	0
AT1G03730	392	286	379	230	272	270	325	341	318	291	313	240
AT1G03740	1022	1052	733	594	412	450	606	445	750	561	555	436
AT1G03743	0	0	0	0	0	0	0	0	0	0	0	0
AT1G03746	0	0	0	0	0	0	0	0	0	0	0	0
AT1G03750	202	216	234	129	123	181	188	167	145	152	268	132
AT1G03760	313	295	379	217	200	231	216	259	271	253	313	295
AT1G03770	113	118	151	94	193	122	157	174	177	163	211	151
AT1G03780	381	322	252	357	276	383	359	332	491	386	337	442
AT1G03790	0	9	7	0	9	5	0	0	0	0	0	0
AT1G03800	26	20	20	22	0	1	2	2	0	10	0	1
AT1G03810	0	0	0	0	0	0	0	0	0	0	0	0
AT1G03820	956	750	842	442	403	339	390	533	324	476	802	691
AT1G03830	209	176	300	185	199	215	224	194	178	243	415	222
AT1G03840	412	368	340	462	411	463	382	399	355	365	318	349
AT1G03850	505	457	545	275	201	172	256	299	456	220	124	165
AT1G03860	1723	1592	1516	1530	1352	1658	1504	1387	1851	1869	1548	1744
AT1G03870	3620	4455	3198	2057	2574	3223	3372	3038	3477	2611	3235	2946
AT1G03880	0	0	0	0	0	0	0	0	0	1	0	3
AT1G03890	0	0	0	0	0	0	0	0	0	0	0	0
AT1G03900	2195	2546	2264	2092	1838	2022	2252	2090	1991	2429	2819	2431
AT1G03905	305	325	185	285	302	296	304	403	392	292	416	444
AT1G03910	1022	950	1012	937	715	872	767	888	835	958	966	1275
AT1G03920	309	366	358	284	276	320	302	225	239	214	667	169
AT1G03930	616	644	546	556	446	542	597	512	456	489	873	607
AT1G03935	0	0	0	0	0	0	0	0	0	0	0	0
AT1G03940	104	113	111	7	109	92	90	94	41	112	191	86
AT1G03950	234	315	204	218	244	189	207	180	263	190	183	340
AT1G03960	451	523	383	226	285	307	316	329	439	293	332	430
AT1G03970	419	487	466	247	180	326	370	275	240	276	523	364
AT1G03980	349	240	248	131	204	231	211	215	189	262	397	211
AT1G03982	0	0	0	0	0	0	3	0	0	0	0	0
AT1G03990	42	51	16	29	14	40	24	46	47	40	69	17
AT1G04000	377	424	479	493	369	366	325	305	358	398	625	382
AT1G04010	400	451	471	429	365	347	355	520	393	331	454	348
AT1G04020	216	162	243	138	220	197	171	281	201	214	197	229
AT1G04030	349	385	258	142	301	244	261	270	290	248	404	135
AT1G04040	4367	3990	3765	2869	3282	3244	4123	3630	4299	3463	3536	3322
AT1G04050	297	249	297	254	193	239	254	199	194	214	189	89
AT1G04070	282	196	325	151	262	201	224	178	150	224	151	254
AT1G04080	3599	3459	3452	3115	2844	3061	2834	2973	3609	3026	3786	4394
AT1G04090	36	32	43	0	7	17	28	26	13	17	0	33
AT1G04100	111	106	176	86	91	88	87	73	41	54	133	54
AT1G04110	0	10	0	0	0	0	0	5	0	0	0	9
AT1G04120	3368	3885	3337	2864	2790	3472	3324	3320	3366	3015	4906	3581
AT1G04130	298	246	373	377	360	344	332	241	331	283	512	320
AT1G04140	1987	1807	1788	1422	1599	1673	1298	1511	1765	1621	2020	1522
AT1G04150	1	4	0	0	6	17	0	4	14	19	36	41
AT1G04160	202	176	241	142	150	217	189	192	242	195	235	150
AT1G04170	2736	2175	2596	1945	2120	2388	2128	2436	2231	2130	2702	2678
AT1G04171	0	0	0	0	0	0	0	0	0	0	0	0
AT1G04180	110	88	94	31	103	197	156	78	95	79	137	208
AT1G04190	694	815	682	579	920	788	799	680	1004	815	1068	1015
AT1G04200	987	1046	899	821	918	911	828	920	1152	937	1371	1062
AT1G04210	954	910	998	842	721	867	944	789	1102	889	1458	822
AT1G04220	1266	1382	1289	1104	1314	1446	1333	1361	1210	981	1732	784
AT1G04230	346	343	232	319	323	318	292	296	320	250	420	427
AT1G04240	481	483	542	696	456	457	419	401	557	354	817	486
AT1G04250	1436	1624	1508	1087	1537	1556	1635	1705	1665	1179	2323	1546
AT1G04260	452	587	483	515	316	389	377	393	353	470	538	526
AT1G04270	10385	9658	9252	7540	9348	9397	9361	8895	10030	10090	10154	13889
AT1G04280	1017	1225	983	1357	1146	1017	1169	931	821	1093	1352	1033
AT1G04290	301	405	316	301	330	345	287	271	325	317	521	304
AT1G04295	28	30	49	19	42	28	16	42	6	30	0	37
AT1G04300	1875	1688	1723	1530	1146	1408	1712	1512	1612	1613	2680	1536
AT1G04310	233	278	247	278	128	198	168	149	269	255	367	229
AT1G04320	0	0	0	0	0	0	0	0	0	0	0	0
AT1G04330	136	111	93	130	106	151	72	124	84	106	403	104
AT1G04340	688	805	693	448	548	762	806	687	704	694	774	778
AT1G04350	58	58	86	10	86	48	52	65	106	58	114	23
AT1G04360	270	280	176	172	183	218	284	201	240	266	191	190
AT1G04370	0	0	0	0	0	0	0	0	0	0	0	0
AT1G04380	5	0	0	0	5	6	11	0	0	2	0	6
AT1G04390	227	199	249	312	180	278	200	226	219	231	354	242
AT1G04400	1568	1834	1717	1150	1033	1198	990	1001	1499	1558	2012	1261
AT1G04410	18407	18124	19154	14495	15086	17202	16397	15746	15790	17722	17507	21079
AT1G04420	173	188	153	170	121	100	89	116	117	125	247	144
AT1G04425	196	115	94	109	117	86	134	159	118	108	215	69
AT1G04430	3001	2896	2768	2300	2005	2342	2251	2498	2476	2352	3410	2192
AT1G04440	2851	2983	2582	2473	1920	2158	1883	1809	2208	2468	2328	2214
AT1G04445	7	8	40	7	12	7	12	16	0	16	0	20
AT1G04450	0	0	0	0	0	0	0	0	0	3	0	0
AT1G04457	0	0	0	0	3	0	0	0	0	0	0	0
AT1G04470	4	0	0	15	0	0	0	0	0	0	0	0
AT1G04480	4896	4326	4576	4134	4539	4781	3810	4325	5159	4596	5827	6175
AT1G04490	65	30	48	21	47	56	58	54	86	71	85	39
AT1G04500	0	0	0	0	0	0	0	0	0	0	0	0
AT1G04501	0	0	0	0	0	0	0	0	0	0	0	0
AT1G04510	1317	1275	1332	1115	1034	1205	999	1086	1238	1161	1699	1067
AT1G04520	422	468	463	251	370	447	422	437	580	515	490	543
AT1G04530	667	638	607	568	521	465	515	567	481	631	737	428
AT1G04540	87	82	149	39	39	43	60	65	34	67	117	59
AT1G04550	464	388	322	422	298	330	353	392	272	342	621	394
AT1G04555	224	196	258	195	129	151	169	135	166	214	280	219
AT1G04560	0	0	0	0	0	0	0	0	0	0	0	16
AT1G04570	71	51	42	51	17	31	37	45	37	40	0	66
AT1G04580	0	0	0	7	1	3	3	0	17	2	0	125
AT1G04590	615	621	494	629	553	551	514	657	486	626	928	162
AT1G04600	22	14	13	0	13	33	7	11	0	20	0	14
AT1G04610	50	59	29	44	45	66	92	76	129	61	245	60
AT1G04620	10	17	9	14	9	23	3	10	21	3	0	11
AT1G04625	0	0	0	0	0	0	0	0	0	0	0	0
AT1G04630	928	897	920	546	705	662	896	737	940	797	935	879
AT1G04635	51	26	59	33	88	46	9	27	62	49	34	72
AT1G04640	79	42	71	75	58	41	59	45	53	87	48	88
AT1G04645	0	0	0	0	0	0	0	0	0	0	0	0
AT1G04650	50	63	82	29	15	55	45	31	68	52	86	44
AT1G04660	29	6	0	0	12	7	11	0	0	4	0	0
AT1G04670	3	0	0	0	4	0	4	0	0	0	0	0
AT1G04680	2639	2620	2293	1279	1680	1639	1822	1893	1451	1770	1997	1945
AT1G04684	0	0	0	0	0	0	0	0	0	0	0	0
AT1G04690	1717	1835	1611	1478	1607	1738	1734	1777	1816	1844	2093	1785
AT1G04700	35	72	95	53	87	85	82	64	41	54	54	82
AT1G04710	460	273	317	213	271	260	242	295	335	237	379	222
AT1G04720	0	0	0	0	0	0	0	0	0	0	0	0
AT1G04730	213	217	114	212	180	157	171	137	192	152	174	142
AT1G04750	2119	1968	1931	1811	1727	1889	2007	1847	1964	2092	2466	2367
AT1G04760	35	40	31	41	12	24	26	42	5	18	59	42
AT1G04770	538	688	619	1478	1417	1236	452	572	524	1209	1571	1641
AT1G04778	0	0	4	0	3	0	3	0	2	2	0	0
AT1G04780	844	1035	876	791	642	814	760	673	612	873	1288	578
AT1G04790	367	382	384	285	366	353	352	362	271	435	296	335
AT1G04800	0	0	0	0	0	0	2	0	0	0	0	4
AT1G04810	1699	1667	1496	1245	1207	1415	1286	1293	1411	1505	1638	1800
AT1G04820	9493	9329	9245	6895	7881	8819	8560	8769	8171	8576	11797	11231
AT1G04830	560	486	687	358	448	431	397	515	620	498	540	524
AT1G04840	15	13	0	4	0	13	0	0	0	14	0	5
AT1G04850	3079	2705	2770	2239	2480	2350	1968	2213	2726	2503	3195	2872
AT1G04860	662	723	580	583	491	629	501	552	689	634	749	685
AT1G04870	1060	1003	988	829	795	909	777	745	1150	1015	963	842
AT1G04880	11	6	12	15	23	19	21	15	34	37	36	20
AT1G04890	0	0	0	0	0	0	0	0	0	0	0	0
AT1G04900	311	397	349	271	320	298	328	409	553	370	693	347
AT1G04910	995	1006	911	669	633	840	899	853	752	819	1129	771
AT1G04920	8	1	5	5	5	3	0	12	0	1	47	11
AT1G04930	128	132	105	63	67	71	103	99	65	104	199	94
AT1G04940	159	193	122	229	157	148	140	175	163	165	228	191
AT1G04945	178	173	127	154	171	198	178	199	180	189	254	198
AT1G04950	792	796	791	773	604	663	663	649	794	718	1193	766
AT1G04960	551	520	469	533	577	476	584	514	538	485	684	442
AT1G04970	898	1112	1038	824	803	870	826	699	966	877	1013	685
AT1G04980	668	442	539	377	466	514	534	489	308	416	534	477
AT1G04985	450	434	348	387	306	276	268	305	371	382	420	479
AT1G04990	534	479	509	476	529	572	480	559	491	467	603	326
AT1G05000	255	336	264	454	267	295	432	359	414	250	133	179
AT1G05010	707	727	628	845	501	622	651	663	611	574	943	470
AT1G05020	0	0	0	10	7	4	2	0	17	2	0	8
AT1G05030	114	182	153	207	169	167	192	169	187	172	221	142
AT1G05040	0	0	0	0	0	1	0	0	0	1	0	0
AT1G05055	151	191	310	236	222	216	144	206	175	297	247	305
AT1G05060	239	289	372	467	238	267	232	229	212	344	194	340
AT1G05061	3	0	0	0	0	6	2	0	8	7	0	0
AT1G05065	0	0	0	0	0	0	0	0	0	0	0	0
AT1G05070	537	552	587	560	324	374	316	359	491	380	521	459
AT1G05080	0	0	0	0	0	0	0	0	0	0	0	0
AT1G05085	0	0	0	0	0	0	0	0	0	0	0	0
AT1G05090	40	70	25	44	19	29	26	30	47	37	99	45
AT1G05100	42	41	30	43	35	45	25	11	62	25	57	87
AT1G05120	569	709	687	479	432	530	597	650	531	499	897	548
AT1G05135	13	6	42	0	10	6	17	6	27	27	0	38
AT1G05136	0	0	0	0	0	0	0	0	0	0	0	0
AT1G05140	184	231	137	220	192	177	157	228	163	213	104	154
AT1G05150	590	481	600	373	443	540	507	431	483	550	517	510
AT1G05160	337	215	215	238	220	145	186	164	186	231	352	195
AT1G05170	292	259	211	348	260	282	282	247	329	277	545	338
AT1G05180	1003	1292	1239	1043	883	883	785	810	878	858	1158	1113
AT1G05190	510	613	430	228	267	320	298	242	296	451	395	403
AT1G05200	273	380	250	167	207	169	149	215	110	223	247	242
AT1G05205	1678	849	1423	856	1144	1112	904	1117	1404	904	1002	1349
AT1G05210	366	250	232	168	272	284	306	231	327	253	229	305
AT1G05220	69	81	61	72	55	68	46	58	68	73	96	50
AT1G05230	33	39	17	4	8	23	23	5	13	35	21	12
AT1G05240	9	21	14	10	5	13	116	8	14	3	2	18
AT1G05250	8	2	6	5	18	4	69	12	39	6	27	24
AT1G05260	5030	5688	4739	2798	2903	3634	4648	3425	4083	2918	3624	3392
AT1G05270	892	841	718	647	668	700	602	651	895	735	987	875
AT1G05280	116	82	69	110	65	64	50	65	51	91	59	67
AT1G05290	0	0	0	0	0	0	0	0	0	0	0	0
AT1G05291	0	0	0	0	0	0	0	0	0	0	0	0
AT1G05300	696	891	502	360	378	294	422	367	406	451	170	354
AT1G05310	27	38	32	18	20	18	17	30	32	50	0	21
AT1G05320	450	476	363	370	262	371	441	430	460	339	489	440
AT1G05330	0	0	0	0	0	0	0	0	0	0	0	0
AT1G05340	316	354	458	331	154	227	131	199	144	344	403	100
AT1G05350	970	959	855	465	727	777	713	778	937	706	1607	674
AT1G05360	625	542	643	325	437	531	549	627	544	503	965	381
AT1G05370	84	78	88	45	76	62	95	101	83	117	101	132
AT1G05380	723	813	545	571	473	492	604	535	735	621	910	480
AT1G05385	86	88	46	55	57	67	46	41	23	78	0	36
AT1G05390	0	0	0	0	0	0	0	0	0	0	0	0
AT1G05400	59	104	45	81	52	83	67	46	99	86	44	6
AT1G05410	382	356	356	423	261	258	331	368	467	302	384	407
AT1G05420	11	9	0	0	4	16	7	14	4	16	0	37
AT1G05430	389	460	455	306	406	307	398	355	357	406	348	370
AT1G05440	99	47	3	0	34	51	71	52	56	48	84	58
AT1G05450	29	16	54	53	82	49	33	92	54	27	0	41
AT1G05460	150	114	179	179	143	132	106	123	89	225	93	164
AT1G05470	377	457	521	382	285	318	297	331	356	341	550	317
AT1G05490	27	31	72	72	37	68	33	27	11	23	73	38
AT1G05500	995	889	790	779	876	776	843	812	786	825	746	1050
AT1G05510	0	0	0	0	0	0	0	0	0	0	0	15
AT1G05520	1399	1216	1161	966	991	1120	1021	975	1195	1087	1250	1035
AT1G05530	25	33	56	52	9	28	37	35	0	47	0	58
AT1G05540	4	9	23	0	2	14	4	16	22	6	35	10
AT1G05550	0	0	0	0	0	0	0	0	0	0	0	0
AT1G05560	192	204	327	255	176	180	169	130	156	359	328	131
AT1G05562	136	145	153	167	116	89	83	64	140	212	147	72
AT1G05570	2156	2080	1940	1736	1308	1344	1541	1377	1709	1511	1660	1214
AT1G05575	17	42	40	22	38	28	26	25	55	60	0	15
AT1G05577	29	24	0	13	15	33	23	38	47	29	65	70
AT1G05580	0	0	0	0	0	0	0	0	0	0	0	0
AT1G05590	477	381	524	368	338	285	263	303	312	310	553	362
AT1G05600	88	134	76	75	57	61	92	93	112	112	81	56
AT1G05610	15	50	43	4	15	26	23	30	8	26	54	14
AT1G05615	0	0	0	0	0	0	0	0	0	0	0	0
AT1G05620	786	1024	848	799	838	787	917	859	977	879	1118	997
AT1G05630	207	235	270	201	201	242	250	254	286	253	255	222
AT1G05640	47	86	49	62	47	48	28	28	41	72	52	42
AT1G05650	86	31	103	35	62	42	54	60	106	15	0	99
AT1G05660	133	106	122	70	38	114	113	81	102	85	58	71
AT1G05670	80	190	64	76	78	131	125	70	118	122	157	122
AT1G05675	0	0	0	0	5	3	0	0	0	0	0	1
AT1G05680	284	432	338	289	364	353	293	213	246	685	137	218
AT1G05690	57	46	65	129	79	46	43	77	34	62	33	51
AT1G05700	68	85	73	64	44	59	92	67	68	124	60	4
AT1G05710	777	580	753	788	559	547	710	704	639	589	974	506
AT1G05720	1016	981	1148	642	800	723	628	749	633	757	1091	1112
AT1G05730	63	47	31	91	67	40	53	70	79	49	66	66
AT1G05740	3	0	0	0	0	0	1	0	0	2	0	81
AT1G05750	188	143	218	135	136	142	147	117	114	189	205	152
AT1G05760	69	41	48	55	101	52	49	46	82	98	31	103
AT1G05770	59	88	35	11	23	32	30	41	73	28	135	0
AT1G05780	90	104	61	59	184	79	98	99	68	89	182	153
AT1G05785	391	396	353	222	312	287	303	302	370	195	586	138
AT1G05790	582	544	527	429	403	403	449	497	620	560	636	544
AT1G05800	0	0	0	0	0	0	0	0	0	0	0	0
AT1G05805	1066	1045	1187	660	543	605	614	671	613	788	1367	369
AT1G05810	355	305	364	302	284	280	262	275	306	226	616	196
AT1G05820	109	152	116	63	59	88	82	47	108	89	93	25
AT1G05830	965	910	925	764	693	748	672	751	1027	988	1668	339
AT1G05835	79	120	71	91	62	53	42	75	21	83	199	116
AT1G05840	1021	974	936	768	685	584	653	618	964	840	1217	720
AT1G05850	11987	12042	12167	9303	8804	9854	9489	8921	9757	9590	12559	5031
AT1G05860	135	97	137	75	68	77	86	116	154	143	105	109
AT1G05870	712	810	719	628	772	669	667	602	801	703	1087	993
AT1G05880	0	27	11	0	0	0	6	13	0	11	0	8
AT1G05890	2072	1721	1918	1735	1387	1494	1362	1506	1855	1741	2019	1649
AT1G05894	36	17	33	0	1	14	16	17	20	14	0	29
AT1G05900	455	426	387	317	338	322	338	379	577	297	682	418
AT1G05910	745	610	547	581	475	592	480	648	714	598	666	679
AT1G05920	0	0	0	0	0	0	0	0	0	0	0	0
AT1G05925	0	0	0	0	0	0	0	0	0	0	0	0
AT1G05930	0	0	0	0	0	0	0	0	0	0	0	0
AT1G05940	882	805	664	664	646	633	648	721	733	826	1201	763
AT1G05950	131	98	128	72	67	65	82	84	120	69	75	56
AT1G05960	1494	1707	1486	932	1160	1183	1196	1160	1211	1317	1237	1125
AT1G05970	136	95	99	101	80	101	92	158	141	131	95	126
AT1G05980	0	0	0	0	0	0	0	0	0	0	0	0
AT1G05990	16	8	0	0	21	20	33	1	30	13	0	7
AT1G06000	754	950	793	1640	1662	2007	2149	2608	1792	876	2460	1911
AT1G06002	168	199	154	281	348	380	436	333	343	226	435	288
AT1G06010	328	248	304	328	217	235	212	341	329	269	542	265
AT1G06020	0	8	14	0	2	12	0	9	0	9	0	0
AT1G06030	0	10	14	0	0	0	0	0	8	1	0	7
AT1G06040	3778	3742	3343	4346	3275	3111	3898	4184	4199	3207	6504	3802
AT1G06050	109	43	58	65	59	103	110	56	70	90	89	99
AT1G06060	429	431	465	308	312	382	431	371	381	351	354	491
AT1G06070	634	619	532	507	380	519	395	481	604	586	519	513
AT1G06080	47	154	97	93	61	81	70	64	179	120	69	134
AT1G06090	268	225	162	233	238	263	107	310	312	169	184	239
AT1G06100	0	0	0	0	0	0	0	0	0	0	0	0
AT1G06110	1027	1072	1219	1051	808	744	791	751	821	1032	1710	1091
AT1G06120	49	94	141	5	40	88	106	90	40	60	42	54
AT1G06130	452	573	502	553	466	397	398	301	455	461	574	715
AT1G06135	0	0	0	0	5	0	0	0	0	0	0	0
AT1G06137	0	0	0	0	0	0	0	0	0	0	0	0
AT1G06140	0	13	0	0	1	10	19	12	0	15	0	0
AT1G06148	12	5	0	13	0	10	5	11	16	6	35	15
AT1G06149	0	0	0	0	0	0	0	0	0	0	0	0
AT1G06150	35	43	42	33	22	41	31	0	55	27	0	22
AT1G06160	63	42	64	15	18	19	20	8	49	26	0	14
AT1G06170	18	45	35	8	35	44	44	18	43	30	0	47
AT1G06180	275	305	283	233	207	240	242	235	299	376	551	207
AT1G06190	266	239	331	214	261	273	347	243	318	303	383	370
AT1G06200	918	862	953	881	696	816	650	637	881	856	1422	945
AT1G06210	515	687	662	403	438	572	595	515	681	572	675	523
AT1G06220	1271	1335	1209	831	773	1058	1115	1046	1224	1285	1394	1296
AT1G06225	0	0	0	0	0	0	0	0	0	0	0	0
AT1G06230	1255	1339	1213	1052	774	931	947	894	867	1013	1326	893
AT1G06240	113	115	234	143	104	131	129	83	159	132	63	128
AT1G06250	15	26	11	21	20	20	12	6	0	24	41	21
AT1G06260	0	0	0	0	5	12	10	0	16	10	0	10
AT1G06265	99	166	101	137	97	115	116	150	104	107	239	151
AT1G06270	109	151	111	47	67	91	91	43	86	107	274	83
AT1G06280	0	0	0	0	0	0	0	0	0	0	0	0
AT1G06290	1047	1020	1045	628	923	1059	1011	948	979	1209	1368	1233
AT1G06310	94	46	64	31	45	84	58	55	67	53	162	70
AT1G06320	36	87	62	2	38	22	25	28	88	29	77	38
AT1G06330	12	0	34	16	40	9	8	25	21	18	40	32
AT1G06340	0	0	0	0	0	0	0	0	0	0	0	0
AT1G06350	6	22	15	0	3	30	18	21	9	17	40	27
AT1G06360	0	0	0	0	0	0	0	0	0	0	0	0
AT1G06370	139	133	74	73	67	110	70	55	83	88	168	98
AT1G06380	128	164	122	109	140	137	155	118	122	125	160	362
AT1G06390	1249	921	1077	871	835	896	930	791	925	1036	1284	1182
AT1G06400	1253	1250	1092	1016	850	883	836	756	862	1037	1714	1149
AT1G06410	1227	1307	1074	1074	875	1038	932	1017	927	1100	1403	1045
AT1G06420	48	34	33	25	15	35	54	61	46	41	64	43
AT1G06430	426	426	530	783	696	650	541	551	640	438	498	528
AT1G06440	20	15	42	4	17	22	29	20	23	33	55	17
AT1G06450	78	59	31	49	66	66	100	75	73	57	66	109
AT1G06460	80	78	67	54	34	7	19	12	6	39	29	27
AT1G06470	622	565	611	273	443	497	407	547	589	412	456	602
AT1G06475	80	74	56	74	97	83	71	93	158	62	96	91
AT1G06480	0	0	0	0	0	0	0	0	0	0	0	0
AT1G06490	198	257	238	184	230	222	245	286	216	205	166	199
AT1G06500	298	365	239	222	252	259	160	193	248	240	347	317
AT1G06510	74	80	124	67	89	56	59	70	77	95	119	79
AT1G06515	596	526	390	403	484	476	500	486	544	412	602	519
AT1G06520	141	132	128	130	114	63	82	58	68	130	90	125
AT1G06530	435	390	381	365	257	391	299	257	338	425	561	402
AT1G06540	10	19	31	69	65	49	51	103	85	10	197	58
AT1G06550	2452	2323	2263	3227	3350	3372	4254	3777	3712	2442	4168	3193
AT1G06560	453	268	263	186	350	268	303	330	351	333	339	341
AT1G06570	653	697	577	616	525	591	480	442	451	642	660	567
AT1G06580	89	62	69	132	65	62	80	59	107	98	119	78
AT1G06590	498	443	501	349	238	323	340	375	506	351	361	433
AT1G06610	0	0	0	0	0	0	0	0	0	0	0	0
AT1G06620	375	454	271	320	322	395	485	455	488	460	617	393
AT1G06630	406	319	306	229	262	236	364	334	432	304	196	308
AT1G06640	8449	9132	8511	8474	6259	6603	6376	6261	7162	8025	10666	4302
AT1G06645	4	2	0	27	3	12	15	5	16	5	27	0
AT1G06650	430	289	343	269	253	261	287	223	315	369	265	237
AT1G06660	73	67	104	58	92	109	61	87	71	131	79	82
AT1G06670	1302	1300	1417	1177	1138	1248	1146	1220	1245	1244	1515	1410
AT1G06680	2048	2364	2175	1818	1353	1428	1362	1289	1602	2195	2610	2196
AT1G06690	166	217	112	226	245	193	218	232	285	107	302	69
AT1G06700	2566	2502	2170	2018	1691	1804	1716	1670	2197	1911	2145	1490
AT1G06710	60	73	113	50	17	49	86	46	108	85	31	52
AT1G06720	792	803	890	677	623	829	644	775	767	787	488	1111
AT1G06730	243	138	208	131	119	169	165	110	155	193	117	191
AT1G06740	142	169	146	116	73	116	92	48	93	116	127	98
AT1G06750	6	2	0	0	5	2	8	0	0	5	0	6
AT1G06760	6077	6488	5393	6846	4601	5371	5510	5232	5832	6066	6478	5584
AT1G06770	234	160	225	69	174	141	152	140	173	177	78	255
AT1G06780	782	731	777	788	670	716	841	901	967	754	1032	814
AT1G06790	476	382	289	350	343	340	290	336	517	256	364	450
AT1G06800	345	443	396	292	266	285	344	358	377	290	306	410
AT1G06810	0	5	0	0	0	0	0	4	0	0	0	0
AT1G06820	422	391	498	307	280	290	404	372	461	341	531	383
AT1G06830	18	24	48	29	74	74	38	80	85	55	63	48
AT1G06840	1003	1079	963	1056	859	998	834	870	887	940	927	1153
AT1G06850	387	366	620	466	324	373	353	474	480	438	578	392
AT1G06860	0	0	0	0	0	0	0	0	0	0	0	0
AT1G06870	593	805	581	723	648	788	758	623	704	694	723	702
AT1G06880	0	0	0	0	0	0	0	0	0	0	0	0
AT1G06890	1557	1778	1656	1285	1358	1378	1426	1358	1366	1532	2121	1495
AT1G06900	1207	1311	1357	902	955	952	876	1140	1263	1208	1002	1132
AT1G06910	175	163	137	73	101	75	75	147	79	102	74	155
AT1G06920	0	0	0	0	0	0	0	0	0	0	0	0
AT1G06923	31	41	71	37	50	32	65	50	53	35	0	16
AT1G06925	0	0	0	0	0	0	0	0	0	0	0	0
AT1G06930	100	119	134	107	88	73	103	108	86	72	214	164
AT1G06950	1063	1167	952	834	868	869	1126	938	1130	1220	1045	892
AT1G06960	271	347	316	393	336	328	238	323	340	319	410	279
AT1G06970	0	0	0	0	0	1	1	10	21	0	0	4
AT1G06980	49	113	72	26	72	59	46	80	64	55	49	83
AT1G06990	0	0	0	6	6	7	2	0	0	1	0	5
AT1G07000	178	360	195	327	211	215	289	216	174	295	551	194
AT1G07010	83	138	85	145	136	78	107	98	126	74	132	94
AT1G07020	401	474	453	405	620	431	401	346	501	385	572	507
AT1G07025	0	0	0	0	0	0	0	0	0	0	0	0
AT1G07030	830	966	777	666	531	774	793	736	1135	849	814	887
AT1G07040	551	629	537	511	407	497	318	347	430	534	671	359
AT1G07050	0	3	0	17	0	0	0	0	0	0	0	0
AT1G07051	0	0	0	0	0	0	0	0	0	0	0	0
AT1G07060	0	0	0	0	4	0	0	0	0	0	0	0
AT1G07070	1051	816	743	788	819	783	737	685	1015	688	772	814
AT1G07080	1973	2197	1873	1775	1731	1493	1565	1513	1524	1491	2586	1836
AT1G07090	583	523	567	687	515	497	390	419	420	613	600	441
AT1G07100	0	0	0	0	0	0	0	0	0	0	0	0
AT1G07110	1046	984	849	634	583	728	685	637	881	843	1112	867
AT1G07119	0	0	0	0	3	4	6	1	0	8	0	11
AT1G07120	0	0	11	0	12	6	4	30	6	10	117	8
AT1G07128	167	290	162	153	118	148	275	167	120	152	517	139
AT1G07130	385	470	416	295	292	242	318	342	332	331	556	455
AT1G07135	67	52	18	57	47	24	47	17	36	31	75	15
AT1G07140	2773	2946	2672	2270	2247	2461	2995	2466	2620	2801	2520	3190
AT1G07150	106	139	175	166	130	86	232	153	169	139	37	80
AT1G07160	3	5	4	16	5	9	5	16	10	5	0	9
AT1G07170	408	348	381	334	358	286	194	286	329	312	281	423
AT1G07175	0	1	3	0	0	0	0	0	0	0	0	7
AT1G07180	9	8	5	10	7	13	8	3	0	3	0	25
AT1G07190	0	0	0	0	0	0	0	0	0	0	0	0
AT1G07200	927	1009	961	696	594	740	614	711	488	860	1370	758
AT1G07210	754	777	625	407	586	717	533	548	677	738	947	831
AT1G07220	404	396	397	336	329	306	262	335	403	356	421	368
AT1G07230	1053	1066	1032	826	708	648	458	603	643	734	605	710
AT1G07240	1071	1028	1090	1053	767	800	950	810	738	1007	1191	1017
AT1G07250	526	525	548	590	465	396	391	488	592	492	716	741
AT1G07260	363	264	273	320	201	274	300	168	166	242	656	352
AT1G07270	21	24	36	6	21	14	21	16	16	19	41	10
AT1G07280	46	70	26	85	29	55	25	64	76	59	12	105
AT1G07290	44	54	124	20	108	67	77	84	41	107	225	100
AT1G07300	207	181	233	205	175	166	139	174	218	135	435	124
AT1G07310	703	793	759	713	591	524	508	494	543	676	793	696
AT1G07320	639	555	536	503	440	433	368	363	536	657	731	589
AT1G07330	0	18	0	0	0	0	0	0	0	0	0	5
AT1G07340	0	0	0	0	0	0	0	0	0	0	0	0
AT1G07350	2154	2248	2344	2576	2215	2493	2150	2111	2661	2623	3441	2753
AT1G07360	836	836	977	844	731	815	624	738	837	881	761	903
AT1G07370	513	512	415	226	387	458	430	417	489	457	459	474
AT1G07380	402	446	525	284	236	367	343	320	306	350	380	300
AT1G07390	19	27	22	0	31	21	16	10	10	30	31	23
AT1G07400	42	10	43	45	34	51	14	27	64	44	33	33
AT1G07410	74	23	54	22	78	78	47	80	73	72	180	34
AT1G07420	1212	1413	1047	861	847	1035	1164	966	1146	778	1179	1020
AT1G07430	4	17	0	37	19	9	5	11	0	3	49	2
AT1G07440	27	19	2	34	0	10	16	8	7	24	0	0
AT1G07450	0	0	0	0	0	0	0	0	0	1	0	0
AT1G07460	0	0	6	0	0	2	0	0	0	2	0	4
AT1G07470	769	720	693	651	578	610	657	591	738	515	751	705
AT1G07473	0	1	0	7	0	0	1	0	0	3	0	1
AT1G07476	0	0	0	0	0	0	0	0	0	0	0	0
AT1G07480	588	676	729	539	625	499	453	534	503	588	724	591
AT1G07485	28	11	0	9	8	3	10	10	0	10	0	1
AT1G07490	41	30	30	18	7	12	25	19	33	36	41	17
AT1G07500	0	0	0	0	0	0	0	0	0	0	0	0
AT1G07510	1046	904	897	718	996	880	1005	974	1341	942	1359	1178
AT1G07520	373	495	397	372	305	453	505	499	425	442	640	321
AT1G07530	1168	1311	1322	963	953	832	811	861	1134	1054	1697	1180
AT1G07540	0	0	0	0	0	0	0	0	0	0	0	3
AT1G07550	49	71	42	47	21	22	39	45	73	18	0	4
AT1G07560	124	207	182	93	78	79	112	149	63	118	284	48
AT1G07570	168	232	192	221	278	241	197	272	361	277	341	404
AT1G07580	0	0	0	0	0	0	0	0	0	0	0	0
AT1G07590	23640	25853	24506	24590	17843	18026	17627	19996	23883	15131	23893	24473
AT1G07600	0	0	0	0	0	0	0	0	0	0	0	0
AT1G07610	2984	2827	2623	2666	2098	1784	1861	1984	2647	1449	1481	2881
AT1G07615	226	213	413	226	144	215	222	185	155	250	188	311
AT1G07620	135	164	166	199	66	100	105	106	93	82	75	92
AT1G07630	443	506	564	573	360	333	410	349	216	324	493	297
AT1G07640	488	546	714	460	448	463	437	413	512	424	862	453
AT1G07645	0	0	0	0	0	0	0	0	0	0	0	0
AT1G07650	725	787	674	701	474	616	585	632	738	632	736	613
AT1G07660	411	379	394	427	354	416	421	364	439	466	423	616
AT1G07670	2265	2564	2231	1689	1705	2192	2185	2037	2086	2093	2806	1781
AT1G07680	0	4	11	0	0	2	17	0	0	0	0	0
AT1G07690	0	0	0	0	0	0	0	0	0	0	0	0
AT1G07700	496	587	478	621	361	376	411	462	580	451	533	304
AT1G07702	0	0	0	0	0	0	0	0	0	0	0	0
AT1G07705	426	331	349	321	292	349	363	277	344	372	304	409
AT1G07710	39	56	51	33	20	21	75	50	39	27	81	34
AT1G07720	9	48	17	0	33	39	12	31	20	34	39	60
AT1G07725	335	436	318	240	296	208	170	258	304	329	290	333
AT1G07728	307	516	393	275	389	290	311	339	351	332	460	451
AT1G07730	0	0	0	0	5	5	0	0	0	0	0	4
AT1G07740	119	101	153	126	84	123	70	71	124	113	34	51
AT1G07745	137	142	132	155	178	62	109	149	96	164	40	162
AT1G07747	0	0	0	0	0	0	0	0	0	0	0	0
AT1G07750	1950	1801	1892	1245	1157	1377	1488	1549	1582	1648	2098	1687
AT1G07760	0	0	0	0	0	0	0	0	0	0	0	0
AT1G07770	7734	6879	6479	5455	5520	5470	5424	6095	7188	6075	7615	7285
AT1G07780	366	490	447	326	370	403	307	350	441	338	830	418
AT1G07790	965	962	888	858	838	1136	972	1140	1070	838	1160	1040
AT1G07795	25	38	40	5	20	25	44	27	57	22	26	45
AT1G07800	0	0	0	0	0	0	0	0	0	0	0	0
AT1G07810	1639	1509	1318	1351	1378	1483	1188	1368	1252	1338	1742	1563
AT1G07820	2127	2158	1932	1812	1715	1905	1893	1847	1819	1744	2807	2440
AT1G07830	959	793	905	814	819	802	583	607	854	833	766	1155
AT1G07840	550	493	427	384	408	333	394	315	604	392	1000	436
AT1G07850	0	0	0	0	0	0	0	0	0	0	0	0
AT1G07860	0	0	0	0	0	0	0	0	0	0	0	0
AT1G07870	296	378	373	392	345	340	344	336	259	349	345	344
AT1G07880	322	311	274	298	242	247	352	268	295	269	503	262
AT1G07885	0	0	0	0	0	0	0	0	0	0	0	0
AT1G07890	14914	15192	15046	13974	14514	16313	15177	14679	15977	15762	17986	20135
AT1G07900	0	0	7	3	14	2	3	0	8	0	31	1
AT1G07901	0	0	0	0	0	0	0	0	0	0	0	0
AT1G07910	353	439	382	232	223	340	325	285	342	360	318	335
AT1G07920	16186	14237	15081	11617	12593	12229	12859	12685	14774	11427	16829	17421
AT1G07930	9177	7884	8092	7110	7743	8012	7146	7403	8135	7988	8343	8569
AT1G07940	10728	9178	9853	8296	9006	9338	8381	8372	9528	8169	9581	13928
AT1G07950	335	456	386	348	316	270	334	277	301	408	460	259
AT1G07960	940	1060	1008	805	863	844	795	943	1058	937	1075	841
AT1G07970	477	362	447	287	312	300	220	263	275	377	550	416
AT1G07980	280	335	578	503	333	377	309	319	397	328	444	433
AT1G07985	16	46	59	57	42	50	50	30	3	65	94	34
AT1G07990	1625	1804	1825	1393	1179	1276	1230	1168	1663	1376	2147	1520
AT1G08000	144	176	128	186	123	174	157	136	108	150	103	216
AT1G08005	0	0	0	0	0	0	0	0	0	0	0	0
AT1G08010	437	582	477	360	531	393	417	310	316	381	663	596
AT1G08030	453	518	445	491	279	447	444	468	606	460	539	331
AT1G08032	0	0	0	0	0	0	0	0	0	0	0	0
AT1G08035	10	0	0	4	2	2	9	16	0	0	0	0
AT1G08040	665	706	636	577	578	575	456	601	461	506	595	903
AT1G08050	201	141	178	147	127	163	136	180	144	191	122	136
AT1G08060	390	386	415	393	333	328	276	345	347	359	224	453
AT1G08065	0	0	0	0	0	0	0	0	0	0	0	0
AT1G08070	20	24	49	39	21	13	30	21	16	29	0	32
AT1G08080	0	3	0	0	0	1	0	0	0	0	0	0
AT1G08090	17057	19502	19539	15113	11425	10393	12337	12133	12500	11043	10509	13104
AT1G08100	86	181	98	118	112	96	201	244	85	99	65	230
AT1G08105	0	0	0	0	0	0	0	0	0	0	0	0
AT1G08110	2133	1822	1880	1759	1385	1466	1425	1386	1712	1903	2404	1860
AT1G08115	0	0	0	0	0	0	0	0	0	0	0	0
AT1G08120	0	0	0	0	5	0	4	0	0	3	0	0
AT1G08125	457	474	399	484	325	356	352	313	409	409	475	417
AT1G08130	640	576	622	553	465	490	514	416	482	532	683	583
AT1G08135	0	0	0	0	0	0	0	0	0	0	0	0
AT1G08140	0	0	0	0	0	2	0	1	0	0	0	0
AT1G08150	0	0	0	0	0	0	0	0	0	0	0	0
AT1G08160	815	766	975	697	540	621	548	563	679	637	889	736
AT1G08165	3	0	3	0	6	2	4	8	0	2	0	2
AT1G08170	0	0	0	0	0	0	0	0	0	0	0	0
AT1G08180	144	168	119	150	121	91	113	167	164	131	304	126
AT1G08190	2445	2672	2636	2198	2292	2482	2361	2556	2406	2242	3466	3413
AT1G08200	5979	6103	5672	4295	4881	5551	5412	5868	5796	5104	8404	7839
AT1G08210	444	409	575	587	300	314	361	304	477	464	964	339
AT1G08220	241	200	248	152	211	314	227	232	263	235	443	266
AT1G08230	148	298	209	293	113	177	114	136	175	188	358	400
AT1G08240	0	0	0	0	0	0	0	0	0	0	0	0
AT1G08250	239	386	269	300	219	298	293	330	224	304	315	399
AT1G08260	534	440	499	385	245	397	415	442	491	408	617	479
AT1G08270	110	130	112	108	60	84	83	43	173	77	38	81
AT1G08280	197	277	216	126	180	185	141	157	152	164	337	217
AT1G08290	129	148	99	117	181	135	108	116	240	150	356	133
AT1G08300	46	78	39	61	67	42	55	37	51	76	70	93
AT1G08310	110	79	54	63	56	18	93	55	57	52	47	30
AT1G08315	236	309	313	189	247	241	265	263	337	206	256	293
AT1G08320	1388	1284	1348	1279	909	1016	1064	1037	1217	974	1694	911
AT1G08340	164	158	273	155	163	163	164	168	88	104	96	174
AT1G08350	533	580	442	270	392	317	438	400	361	312	422	421
AT1G08360	8492	7278	6830	5644	6381	6212	6273	6682	8551	6951	8502	8734
AT1G08370	1220	1290	1304	1057	940	1099	1150	998	1377	1148	1039	859
AT1G08380	878	852	940	498	496	439	324	309	547	699	692	763
AT1G08390	80	80	70	90	63	72	62	93	73	126	201	147
AT1G08400	193	199	115	233	166	163	124	158	245	169	208	147
AT1G08410	280	287	298	260	286	315	306	293	347	320	625	323
AT1G08420	1129	1242	1484	1089	907	1114	1110	1210	1165	1079	1936	1381
AT1G08430	31	61	40	8	24	52	41	45	61	109	127	1
AT1G08440	26	12	0	11	22	22	20	28	57	17	0	67
AT1G08450	1300	1420	1248	1074	937	938	943	781	1004	1002	1186	806
AT1G08460	550	553	566	451	361	312	253	392	411	509	700	293
AT1G08465	0	0	0	0	0	0	0	0	0	0	0	0
AT1G08470	554	575	392	382	407	562	360	468	540	388	540	514
AT1G08480	2917	2652	2775	2122	2487	2617	2190	2330	2850	2417	2329	3204
AT1G08490	445	425	474	361	401	404	391	369	451	415	508	329
AT1G08500	314	303	339	269	161	270	253	309	437	229	127	335
AT1G08510	3081	3046	2791	2308	3042	3155	2759	3066	3034	2937	4420	3944
AT1G08520	706	558	581	543	374	527	521	411	573	583	846	528
AT1G08530	120	115	111	143	135	96	121	107	148	149	139	104
AT1G08540	149	197	121	146	136	137	213	181	246	184	167	230
AT1G08550	94	191	138	86	63	47	119	126	107	118	153	137
AT1G08560	513	373	574	504	628	613	602	593	337	529	426	928
AT1G08570	1350	1502	1475	1334	1061	1013	1048	1188	1133	1202	1601	1085
AT1G08580	883	699	701	593	747	653	669	561	829	667	747	722
AT1G08590	1001	1122	884	643	691	774	853	809	907	822	1208	833
AT1G08592	79	100	75	71	79	56	70	66	67	108	106	76
AT1G08600	894	1087	875	731	637	757	839	855	966	847	1216	852
AT1G08610	118	96	205	165	98	103	89	81	92	112	73	140
AT1G08620	639	610	651	523	459	577	613	628	641	599	931	554
AT1G08630	6	0	18	0	10	13	6	16	8	6	91	7
AT1G08640	906	830	897	734	616	580	573	673	642	678	772	679
AT1G08650	2315	2203	2297	1686	1391	1411	1778	1701	1819	1519	2211	1301
AT1G08660	1777	1370	1331	887	1146	1069	939	1089	1531	1173	1559	1157
AT1G08670	130	150	139	66	82	55	165	54	106	115	44	94
AT1G08680	930	1302	1010	833	754	841	826	846	874	981	1166	980
AT1G08695	0	0	0	0	0	0	0	0	0	0	0	0
AT1G08700	615	593	548	370	439	397	427	391	543	542	666	627
AT1G08710	157	252	209	258	144	178	135	105	158	160	66	114
AT1G08720	678	533	611	487	446	506	348	397	406	570	540	452
AT1G08730	54	3	35	33	4	37	8	35	43	40	0	17
AT1G08735	0	0	0	0	0	0	0	0	0	0	0	0
AT1G08740	0	0	0	0	0	0	0	0	0	0	0	0
AT1G08750	494	352	470	351	388	355	256	328	409	306	508	285
AT1G08760	658	630	662	648	541	554	524	488	577	588	828	641
AT1G08770	490	401	381	489	290	355	285	321	550	356	712	432
AT1G08780	589	696	732	399	721	519	690	623	617	515	714	681
AT1G08790	0	0	0	0	0	0	0	0	0	0	0	0
AT1G08800	603	611	629	457	364	518	471	493	586	482	566	544
AT1G08810	0	10	11	0	8	4	12	2	0	0	0	3
AT1G08820	880	1060	767	912	673	793	771	815	806	930	1312	894
AT1G08830	12502	11939	12723	11630	10042	11571	11522	11885	11956	11600	13281	14191
AT1G08840	262	264	201	288	161	182	271	225	250	224	379	220
AT1G08845	104	128	152	104	80	77	84	91	80	94	53	158
AT1G08860	6	0	0	0	0	0	0	3	0	0	0	0
AT1G08870	0	0	0	0	0	0	0	0	0	0	0	0
AT1G08880	1441	1543	1497	1254	1127	1204	1054	1185	1237	1176	1541	1617
AT1G08890	568	571	506	118	189	166	194	279	270	249	186	460
AT1G08900	193	199	163	87	71	109	145	61	102	185	46	126
AT1G08910	937	824	789	583	591	640	475	592	638	764	881	696
AT1G08920	1615	1777	1620	2352	2081	2148	1132	1199	1371	2188	3517	2436
AT1G08930	2885	3371	2712	2906	1771	1983	2090	1854	2132	2323	2349	2128
AT1G08940	326	267	321	248	293	274	274	296	289	330	218	196
AT1G08950	0	0	0	0	0	0	0	0	0	0	0	0
AT1G08960	210	358	238	234	180	221	261	246	184	191	299	311
AT1G08970	1019	912	1218	1041	969	879	834	972	848	1053	1071	1250
AT1G08980	321	342	270	281	216	178	222	207	242	270	315	262
AT1G08985	0	0	0	0	0	0	0	0	0	0	0	0
AT1G08990	364	538	480	442	285	410	379	516	509	354	578	374
AT1G09000	440	329	310	227	322	283	325	388	353	255	488	376
AT1G09010	1347	1547	1226	1044	931	998	830	938	1123	1244	1449	1230
AT1G09020	989	1116	970	679	815	983	923	965	1030	903	985	1016
AT1G09026	0	0	0	0	0	0	0	0	0	0	0	0
AT1G09030	0	0	17	0	0	0	1	0	0	0	0	0
AT1G09040	94	99	38	33	39	63	62	47	59	55	91	95
AT1G09050	60	35	19	39	14	18	36	18	17	38	47	30
AT1G09060	671	883	680	579	476	559	563	530	613	501	858	802
AT1G09070	1131	1394	1132	1883	1082	1131	951	935	879	1368	1339	1197
AT1G09080	54	31	0	17	27	0	6	6	14	4	4	0
AT1G09090	596	497	358	402	320	319	319	355	496	347	379	418
AT1G09100	830	744	742	528	654	612	691	709	732	753	798	280
AT1G09110	0	0	0	0	0	0	0	0	0	0	0	0
AT1G09130	1034	895	771	939	759	897	762	801	899	898	1125	987
AT1G09140	2730	3587	2941	2858	2392	2901	2921	2725	3517	3261	4111	2761
AT1G09150	1271	999	953	935	1030	968	828	1028	1113	994	906	1433
AT1G09155	82	70	122	23	51	63	50	43	46	59	73	47
AT1G09157	0	0	0	0	0	0	0	0	0	0	0	0
AT1G09160	654	632	631	286	455	481	505	445	549	532	526	533
AT1G09170	55	79	66	84	70	99	140	79	108	68	204	58
AT1G09176	3	0	6	10	2	0	7	0	0	3	0	1
AT1G09180	7	0	13	0	5	6	7	8	16	2	0	0
AT1G09190	43	16	26	12	29	25	41	29	43	48	30	47
AT1G09195	140	140	95	67	41	107	137	81	113	104	107	101
AT1G09200	1905	2036	1924	1927	1652	2160	1847	2024	2236	1885	2616	2527
AT1G09210	8220	7823	7794	5149	5550	5868	5930	6493	6386	5752	7328	6637
AT1G09220	28	31	28	55	11	13	35	34	9	23	0	24
AT1G09230	444	468	528	535	365	297	336	329	451	375	558	426
AT1G09240	0	0	0	0	0	4	0	0	0	0	0	0
AT1G09245	0	0	0	0	0	0	0	0	0	0	0	0
AT1G09250	491	501	554	493	391	424	515	368	501	588	523	679
AT1G09260	0	0	0	0	0	0	0	0	0	0	0	0
AT1G09270	1730	1800	1595	1343	1474	1594	1562	1612	1809	1419	2126	1445
AT1G09280	709	643	630	696	441	467	442	561	591	651	1072	714
AT1G09290	220	207	238	310	148	243	211	195	354	215	416	249
AT1G09300	310	315	336	270	314	231	267	308	313	317	391	366
AT1G09310	26	18	14	18	27	23	33	10	39	19	41	52
AT1G09320	175	171	213	204	182	123	175	142	134	168	73	192
AT1G09330	1154	1086	977	747	1025	1007	1071	898	972	941	1138	1096
AT1G09340	303	302	265	248	192	200	240	196	226	202	494	240
AT1G09350	25	50	101	31	0	30	30	22	91	19	0	28
AT1G09360	0	0	0	0	0	0	0	0	0	0	0	0
AT1G09370	6	3	9	0	4	0	1	6	0	1	0	0
AT1G09380	9	10	12	11	24	5	3	11	0	8	27	16
AT1G09390	473	450	338	410	193	285	301	247	369	258	208	218
AT1G09400	34	27	22	0	0	6	15	3	57	16	0	13
AT1G09410	7	17	8	20	7	10	14	19	0	12	19	3
AT1G09415	179	158	181	176	136	162	106	111	167	158	269	298
AT1G09420	272	257	230	241	152	182	237	182	254	239	181	1258
AT1G09421	0	0	4	2	2	1	1	0	0	6	0	7
AT1G09430	1395	1632	1424	1347	1204	1438	1351	1181	1262	1504	1879	1167
AT1G09440	107	81	85	73	66	60	72	44	32	94	169	64
AT1G09450	104	119	186	84	132	84	96	146	248	83	302	124
AT1G09460	1205	1541	1228	1173	922	886	711	742	658	1365	1675	864
AT1G09470	210	253	91	181	171	179	163	206	252	157	166	216
AT1G09480	26	27	82	68	33	25	43	51	47	28	81	21
AT1G09483	0	0	0	0	0	0	0	0	0	0	0	0
AT1G09486	63	83	111	61	88	105	70	82	159	85	167	17
AT1G09490	339	261	346	114	157	237	251	320	496	310	227	276
AT1G09500	0	0	3	0	1	0	5	3	4	2	0	6
AT1G09510	0	0	0	0	0	0	0	0	0	0	0	0
AT1G09520	359	288	245	345	169	216	180	259	229	311	289	317
AT1G09530	58	31	45	30	64	82	48	47	43	47	158	27
AT1G09540	73	136	58	80	106	66	91	137	75	81	107	130
AT1G09550	0	0	0	0	0	0	0	0	0	0	0	0
AT1G09560	4672	4963	5122	4606	3609	4294	3641	4480	4531	3639	4008	3178
AT1G09570	1813	1627	1960	1338	1463	1532	1708	1437	1529	1634	2329	1723
AT1G09575	44	72	69	48	48	52	64	99	46	47	101	36
AT1G09580	399	329	355	246	272	307	278	259	259	366	441	413
AT1G09590	8016	6073	6754	5723	6973	6866	6106	6539	7362	6903	7866	10524
AT1G09600	8	43	0	0	5	20	22	50	6	23	0	29
AT1G09610	23	45	31	29	18	18	38	21	40	17	75	33
AT1G09620	1997	2054	2222	1561	1637	1830	1605	1796	2055	2171	2296	2208
AT1G09625	0	0	0	0	0	0	0	0	0	0	0	0
AT1G09630	477	624	557	317	442	464	421	355	370	479	442	566
AT1G09640	7929	7165	7651	5460	5882	5622	5320	5304	6380	6815	8361	7726
AT1G09645	600	632	506	485	442	464	450	445	528	467	679	473
AT1G09650	19	2	5	21	22	13	15	9	0	17	0	0
AT1G09660	1192	1013	1101	780	887	996	896	973	1538	975	1747	1340
AT1G09665	0	0	0	0	0	0	0	0	0	0	0	0
AT1G09680	20	34	40	0	18	9	17	23	18	34	31	6
AT1G09690	11112	9975	9825	8501	9528	9319	8369	9091	10738	10293	11144	14537
AT1G09700	160	95	199	84	137	103	86	106	170	152	139	152
AT1G09710	345	276	341	293	198	212	207	222	378	329	374	167
AT1G09720	5	0	0	0	0	0	0	0	0	0	0	0
AT1G09730	931	927	891	783	628	771	757	720	802	759	866	3351
AT1G09740	2005	2034	2025	2043	1546	1849	1907	1847	1781	1858	2082	1933
AT1G09750	881	912	1045	307	583	348	364	297	443	540	499	472
AT1G09760	1726	1830	1615	1553	1478	1447	1263	1364	1617	1505	1520	820
AT1G09770	2126	1888	1960	1401	1522	1630	1226	1458	1663	2162	2355	1462
AT1G09780	5467	5606	5455	4282	4794	5174	5663	5244	5121	5150	5331	5811
AT1G09790	0	0	0	0	0	4	0	0	0	0	0	0
AT1G09794	118	165	70	40	114	70	66	85	118	62	146	107
AT1G09795	163	173	66	79	101	98	95	94	109	148	356	125
AT1G09800	190	176	171	177	142	126	83	131	186	146	172	220
AT1G09810	326	298	313	242	290	252	236	253	338	285	459	222
AT1G09812	3	14	0	9	12	4	8	8	0	10	0	11
AT1G09815	483	528	515	391	455	395	359	489	465	449	594	517
AT1G09820	77	101	116	104	48	88	48	51	64	75	219	74
AT1G09830	282	302	288	209	297	266	279	304	206	263	334	327
AT1G09840	1648	1612	1585	1200	1215	1256	1292	1483	1576	1289	1676	1312
AT1G09850	776	783	698	575	627	600	718	726	496	607	627	793
AT1G09860	1	8	0	13	9	6	21	0	0	2	0	9
AT1G09870	1037	1017	1051	802	806	772	776	662	770	825	940	994
AT1G09880	17	22	0	1	48	14	30	64	8	24	137	38
AT1G09890	23	8	49	35	14	19	22	26	40	18	0	37
AT1G09900	57	88	88	79	60	89	34	58	65	65	173	41
AT1G09910	397	558	408	197	343	378	301	225	369	424	392	126
AT1G09920	996	1049	1050	958	830	863	1001	961	1150	847	780	1050
AT1G09930	10	0	0	8	0	6	5	7	0	0	18	1
AT1G09932	113	115	80	92	100	65	88	121	121	83	65	63
AT1G09935	0	0	0	0	0	0	0	0	0	0	0	0
AT1G09940	369	410	351	338	324	299	277	271	335	365	641	366
AT1G09950	22	0	8	31	40	23	27	19	48	22	0	19
AT1G09960	350	388	374	381	367	348	385	344	402	432	297	246
AT1G09970	6819	7632	7576	7973	5900	6544	5617	5782	6020	7165	8299	6076
AT1G09980	872	856	777	648	580	686	788	744	915	690	1215	770
AT1G09995	96	102	112	64	67	66	99	124	79	99	229	113
AT1G10000	15	20	34	0	0	7	8	2	10	11	0	0
AT1G10010	0	0	0	10	0	0	0	0	0	0	0	2
AT1G10020	293	347	369	297	266	256	258	293	228	272	277	279
AT1G10030	710	628	716	562	533	581	564	674	604	647	1006	532
AT1G10040	185	186	119	130	132	138	138	98	126	109	159	120
AT1G10050	415	495	464	334	412	376	493	352	330	483	456	1166
AT1G10060	9	12	0	0	0	4	2	0	0	0	0	0
AT1G10070	138	107	89	84	74	123	33	49	97	94	136	66
AT1G10090	662	544	621	422	294	439	403	362	523	405	678	423
AT1G10095	106	60	86	151	53	80	104	46	129	99	24	118
AT1G10100	0	0	0	0	0	0	0	0	0	0	0	0
AT1G10110	72	12	10	51	12	28	42	33	20	17	138	11
AT1G10120	1255	1325	1014	933	1159	1159	1220	1258	1634	854	1703	1316
AT1G10130	1249	1354	1348	1113	1045	1224	1129	976	1101	1029	1464	1284
AT1G10140	1296	1456	1285	1257	903	889	782	788	873	1105	1965	696
AT1G10150	241	335	300	247	179	267	122	233	166	234	419	212
AT1G10155	18	2	24	26	0	24	6	44	17	20	0	8
AT1G10160	231	224	285	221	228	193	208	230	127	218	295	0
AT1G10170	862	713	823	847	669	775	675	602	773	804	1134	793
AT1G10180	569	540	540	354	485	398	426	410	551	506	594	476
AT1G10190	0	0	0	0	0	0	0	0	0	0	0	0
AT1G10200	1269	1410	1288	700	801	811	774	870	1030	901	752	1249
AT1G10210	330	373	378	190	237	209	195	158	231	299	369	279
AT1G10220	14	3	8	0	0	0	3	0	2	4	41	2
AT1G10230	125	125	126	181	139	188	152	163	243	133	111	157
AT1G10240	273	176	281	78	190	210	144	272	318	216	360	185
AT1G10250	0	0	0	0	0	0	0	0	0	0	0	0
AT1G10260	0	0	0	0	0	0	0	0	0	0	0	0
AT1G10270	346	290	379	325	303	284	205	352	324	313	335	300
AT1G10280	78	132	117	210	71	76	113	131	145	139	0	115
AT1G10290	2244	2531	2522	2031	1728	2231	2073	2172	2195	1985	2662	2170
AT1G10300	42	56	70	88	30	55	36	90	45	41	179	22
AT1G10310	257	287	283	150	212	220	164	119	244	237	276	189
AT1G10320	577	516	485	412	334	461	415	521	336	510	791	112
AT1G10330	19	73	26	23	29	22	44	17	23	16	74	26
AT1G10340	49	22	31	21	20	8	6	8	48	15	130	0
AT1G10350	396	269	453	373	289	285	238	242	312	235	517	330
AT1G10360	127	260	148	310	202	128	124	121	126	152	120	195
AT1G10370	400	550	521	749	988	928	1019	1111	763	410	757	2016
AT1G10380	1405	1914	1579	1316	1217	1324	1246	1071	1488	1042	1849	1362
AT1G10385	33	14	28	33	9	22	31	44	43	8	25	27
AT1G10390	2306	2310	2314	1670	2021	1995	1976	1923	2276	1925	2396	2440
AT1G10400	92	157	51	38	38	53	45	89	74	112	148	48
AT1G10410	1243	1434	1512	1046	1180	1040	992	1072	1087	1037	1487	845
AT1G10417	75	31	21	38	12	48	16	45	43	40	12	29
AT1G10419	0	0	0	0	0	0	0	0	0	0	0	0
AT1G10430	650	674	508	531	440	576	520	506	599	599	442	576
AT1G10440	0	0	0	0	0	0	0	0	0	0	0	0
AT1G10450	539	557	385	404	462	438	469	622	718	524	747	386
AT1G10455	0	0	0	0	0	0	11	0	0	3	0	0
AT1G10460	52	33	26	19	60	55	104	56	53	57	65	66
AT1G10470	3457	3425	2898	4663	2984	3385	3209	3679	4210	2848	3327	3862
AT1G10480	167	136	186	397	221	157	282	190	267	159	614	193
AT1G10490	765	888	663	563	596	629	579	673	946	707	1018	717
AT1G10500	652	732	503	792	585	506	606	680	594	691	870	622
AT1G10510	500	324	355	445	378	340	250	336	431	353	499	294
AT1G10520	65	46	75	24	32	77	17	51	53	53	75	81
AT1G10522	137	112	142	125	130	113	106	131	117	114	112	136
AT1G10530	165	140	126	92	153	154	133	130	157	93	104	208
AT1G10538	0	0	0	0	0	0	0	0	0	0	0	0
AT1G10540	50	20	16	12	8	23	3	30	12	25	61	11
AT1G10550	171	76	115	76	79	62	83	56	81	65	105	165
AT1G10560	184	184	134	164	123	118	224	139	171	152	282	176
AT1G10570	514	627	601	538	507	414	526	432	514	538	739	505
AT1G10580	581	474	577	491	505	514	474	472	571	559	500	651
AT1G10585	0	0	0	0	0	0	0	0	0	0	0	0
AT1G10586	0	0	0	0	0	0	0	0	0	0	0	0
AT1G10588	0	0	0	0	0	0	0	0	0	0	0	0
AT1G10590	2469	2496	2123	2157	1948	1844	1752	1878	2212	2216	2762	2655
AT1G10600	163	271	129	285	134	148	151	126	148	219	169	130
AT1G10610	270	254	203	191	156	183	202	123	244	150	298	171
AT1G10620	0	0	0	0	0	0	0	0	0	0	0	0
AT1G10630	3225	2695	2742	2251	2483	2621	2584	2732	2718	2634	3378	3447
AT1G10640	97	93	81	43	120	40	59	46	79	59	177	85
AT1G10650	408	523	461	336	393	399	365	429	428	377	472	486
AT1G10652	0	0	0	0	0	0	0	0	0	0	0	0
AT1G10657	32	31	4	35	10	6	12	0	7	4	23	9
AT1G10660	635	608	494	323	272	209	243	349	296	391	455	324
AT1G10670	4682	4353	4026	3509	3949	3933	4400	3917	3895	3992	4944	4525
AT1G10680	4	0	19	6	4	3	16	8	11	2	24	6
AT1G10682	2215	2020	2093	1921	1267	1603	1930	1587	1640	1719	2115	1369
AT1G10690	149	173	87	83	109	152	108	115	119	123	177	62
AT1G10700	407	520	554	441	425	374	447	422	425	448	163	474
AT1G10705	0	0	0	0	0	0	0	0	0	0	0	0
AT1G10710	23	5	9	7	0	1	0	13	16	5	37	17
AT1G10717	0	0	0	0	0	0	0	0	0	0	0	0
AT1G10720	910	719	703	901	597	632	620	579	733	737	1063	719
AT1G10730	123	169	186	64	138	81	101	115	65	128	185	138
AT1G10740	549	571	483	518	362	371	502	505	549	446	1071	571
AT1G10745	0	0	0	0	0	0	0	0	0	0	0	0
AT1G10747	0	0	0	0	0	0	0	0	0	0	0	0
AT1G10750	179	172	261	68	120	137	113	101	142	167	76	72
AT1G10760	864	787	790	722	588	549	593	576	554	681	745	1008
AT1G10770	0	0	4	0	0	0	0	0	0	7	0	0
AT1G10780	140	121	151	57	115	119	189	129	115	135	212	224
AT1G10790	29	12	30	11	5	26	8	4	23	21	55	25
AT1G10800	1	5	12	0	0	3	12	0	3	6	43	0
AT1G10810	72	149	143	56	93	65	94	92	78	50	127	120
AT1G10820	671	760	535	445	551	491	435	482	528	485	766	660
AT1G10830	211	216	111	175	164	217	236	204	154	165	176	194
AT1G10840	3011	2569	2644	2291	2248	2433	2222	2314	2634	2514	3235	3045
AT1G10850	596	736	729	485	607	591	541	594	486	550	830	633
AT1G10865	544	497	386	559	431	484	347	473	494	400	794	403
AT1G10870	708	651	860	604	584	598	803	671	782	620	889	680
AT1G10880	0	0	0	0	0	0	0	0	0	0	0	8
AT1G10890	2017	2118	2042	1812	1323	1508	1599	1722	2047	1482	2650	1876
AT1G10900	893	964	1019	819	953	871	903	934	952	872	1100	843
AT1G10910	319	367	302	206	221	311	316	255	310	384	562	146
AT1G10920	64	49	55	67	17	23	22	25	35	27	29	57
AT1G10930	250	298	295	181	205	216	236	285	376	258	328	754
AT1G10940	2790	2817	2948	2090	2041	2205	2000	2468	2463	2392	2901	2571
AT1G10950	4146	4119	3835	2711	2654	3046	2716	2867	3031	3096	3516	3581
AT1G10960	362	446	346	525	598	645	756	752	706	623	953	857
AT1G10970	370	366	276	259	186	226	306	179	303	277	331	337
AT1G10980	0	0	11	0	2	0	0	0	8	1	0	3
AT1G10990	237	192	149	195	152	116	91	164	227	263	242	209
AT1G11000	557	481	627	645	462	589	517	538	714	485	516	852
AT1G11010	0	0	0	0	0	0	0	0	0	0	0	0
AT1G11020	357	322	253	302	307	233	313	252	235	358	335	303
AT1G11030	0	0	0	0	0	0	0	0	0	0	0	0
AT1G11040	0	0	0	0	1	0	0	4	0	0	0	10
AT1G11050	325	454	299	288	234	251	233	204	291	280	280	283
AT1G11055	0	0	1	2	0	0	0	1	0	0	0	0
AT1G11060	564	568	704	576	467	513	428	385	653	458	1114	493
AT1G11070	42	55	54	48	50	21	18	11	47	69	0	10
AT1G11080	1077	994	1260	914	839	964	756	664	1000	973	515	459
AT1G11090	259	210	232	287	185	187	151	219	182	213	353	296
AT1G11100	217	227	241	223	159	259	181	197	163	210	219	122
AT1G11110	0	0	0	0	0	0	0	0	0	0	0	0
AT1G11112	8	0	10	6	0	1	7	0	0	2	0	8
AT1G11120	29	40	27	29	17	41	41	52	11	58	119	22
AT1G11125	34	29	18	33	62	49	17	48	6	64	91	65
AT1G11130	846	950	764	603	735	659	695	813	645	727	727	736
AT1G11145	0	0	0	0	0	0	0	0	0	0	0	0
AT1G11150	19	101	68	33	37	60	30	49	33	58	165	0
AT1G11160	195	214	105	118	146	138	171	81	174	110	205	137
AT1G11170	198	180	166	97	114	81	125	122	104	81	334	179
AT1G11175	326	475	320	423	239	225	199	216	259	302	733	468
AT1G11180	115	106	122	87	51	83	68	23	96	96	108	147
AT1G11185	195	194	117	96	129	92	122	131	243	139	275	137
AT1G11190	282	399	372	432	426	326	250	385	399	237	334	373
AT1G11200	428	366	234	288	225	284	262	294	317	312	342	186
AT1G11210	64	39	42	16	18	2	19	15	3	13	0	14
AT1G11220	38	32	91	51	50	53	75	51	48	48	55	94
AT1G11230	0	0	0	0	0	0	0	0	0	0	0	0
AT1G11240	1034	772	635	659	672	703	659	722	832	765	1081	977
AT1G11250	0	0	0	0	0	0	0	0	0	0	0	0
AT1G11260	2074	2104	2167	910	1062	1107	1016	1012	1244	1840	1248	1619
AT1G11265	0	0	0	0	0	0	0	0	0	0	0	0
AT1G11270	193	92	173	173	107	104	125	120	163	173	154	69
AT1G11280	902	968	905	606	659	710	655	645	703	575	1416	71
AT1G11290	1	15	35	8	0	4	15	9	0	39	55	9
AT1G11300	56	38	74	68	35	33	57	32	78	41	80	27
AT1G11310	1738	2174	1776	1603	1305	1235	1222	1308	1442	1275	2264	1385
AT1G11320	76	57	26	53	36	37	57	57	59	46	2	71
AT1G11330	401	554	397	591	438	334	371	466	470	418	638	336
AT1G11340	6	0	0	9	0	0	0	5	0	0	0	3
AT1G11350	114	110	75	117	95	94	158	76	106	72	62	47
AT1G11360	792	805	809	600	563	592	611	488	742	714	904	700
AT1G11362	5	0	0	0	0	0	0	2	0	0	0	0
AT1G11370	0	0	0	0	0	0	0	0	0	0	0	0
AT1G11380	552	674	657	470	342	352	411	443	560	371	399	505
AT1G11390	501	472	385	358	410	429	344	419	436	420	506	514
AT1G11400	610	655	646	516	402	463	434	391	453	566	605	541
AT1G11410	111	160	94	108	130	89	116	87	92	106	176	140
AT1G11420	85	92	82	58	93	90	131	106	77	111	38	92
AT1G11430	534	519	430	382	456	377	329	425	554	439	613	518
AT1G11440	146	161	130	159	133	119	133	181	129	204	193	151
AT1G11450	403	481	484	260	270	244	308	289	435	294	439	437
AT1G11460	128	87	68	98	23	43	56	66	87	57	263	36
AT1G11470	0	0	0	0	0	0	0	0	0	0	0	0
AT1G11475	985	815	971	707	672	642	632	701	831	633	708	1047
AT1G11480	1739	1841	1900	1748	1532	1460	1159	1291	1783	1745	2416	1712
AT1G11482	11	0	12	0	33	6	8	3	0	1	29	35
AT1G11490	18	9	5	11	5	12	23	16	21	22	3	0
AT1G11500	11	0	16	6	8	9	0	12	6	9	41	5
AT1G11510	0	0	0	0	0	0	0	0	0	0	0	0
AT1G11520	0	0	0	0	0	0	0	0	0	0	0	0
AT1G11530	270	126	168	147	51	38	48	34	81	75	187	53
AT1G11540	263	286	268	215	118	116	100	121	176	119	72	76
AT1G11545	1377	1430	1247	738	1000	1104	1026	1140	1208	1041	1616	1619
AT1G11550	0	0	0	0	0	0	0	0	0	0	0	0
AT1G11560	16	8	15	0	0	4	10	2	0	1	0	9
AT1G11570	36	12	30	27	15	1	9	20	19	18	55	33
AT1G11572	0	0	2	0	0	0	0	3	0	2	0	0
AT1G11580	12783	11693	11169	8321	7662	7319	10228	8992	10879	9260	13652	9677
AT1G11590	0	0	0	0	0	0	3	0	0	0	0	0
AT1G11592	373	644	594	375	396	492	383	411	512	508	520	512
AT1G11593	0	0	0	0	0	0	0	1	0	0	0	0
AT1G11595	0	0	0	0	0	0	0	0	0	0	0	0
AT1G11600	25	22	64	17	35	46	18	48	26	42	62	37
AT1G11608	0	0	0	0	0	0	0	0	0	0	0	0
AT1G11610	0	0	0	0	0	0	0	0	0	0	0	0
AT1G11620	0	0	0	0	0	0	0	0	0	0	0	0
AT1G11630	183	122	105	114	75	115	91	88	115	105	193	111
AT1G11640	0	0	0	0	0	0	0	0	0	0	0	0
AT1G11650	4673	4739	4582	3949	3645	3968	3658	3978	4260	3821	4263	4828
AT1G11655	0	0	15	13	9	20	13	13	0	5	0	3
AT1G11660	1002	770	984	536	590	765	782	582	701	787	861	819
AT1G11670	1204	1139	1103	793	686	928	1172	933	1174	857	892	679
AT1G11680	3062	3154	3042	2065	2218	2652	2675	2482	2614	2955	3332	3137
AT1G11684	0	0	0	0	0	0	0	0	0	0	0	0
AT1G11690	0	0	0	0	0	1	0	5	0	6	0	0
AT1G11700	189	241	175	389	369	298	176	226	142	271	579	301
AT1G11710	74	118	106	95	81	67	94	75	146	92	184	67
AT1G11720	222	192	168	238	220	173	240	158	301	191	449	223
AT1G11730	48	34	20	14	16	37	17	38	17	41	24	71
AT1G11735	0	0	0	0	0	0	0	0	0	0	0	0
AT1G11740	100	71	110	73	83	77	103	66	34	80	273	150
AT1G11750	566	442	618	425	416	466	407	497	387	564	559	646
AT1G11755	239	264	231	253	137	209	209	194	266	197	301	196
AT1G11760	122	171	136	124	77	87	58	126	135	124	198	103
AT1G11765	0	0	0	0	0	0	0	0	0	0	0	0
AT1G11770	9	0	0	0	0	0	0	0	0	0	0	0
AT1G11780	190	280	307	224	249	204	261	343	226	249	300	228
AT1G11785	0	0	0	0	0	0	0	0	15	2	0	0
AT1G11790	536	598	651	432	578	531	671	672	802	394	1135	573
AT1G11800	166	121	127	146	116	103	98	128	140	133	123	337
AT1G11803	0	0	0	0	0	0	0	0	0	0	0	0
AT1G11806	0	0	0	0	0	0	0	0	0	0	0	0
AT1G11810	0	0	0	0	7	0	0	0	0	0	0	0
AT1G11820	466	632	511	334	467	477	485	404	549	501	436	592
AT1G11840	10980	10789	10781	8897	8296	8609	8628	8819	8174	8612	13096	5883
AT1G11850	0	0	0	0	0	0	0	0	0	0	0	0
AT1G11860	2791	2897	2795	2345	2417	2687	2554	2562	2978	3007	2710	1867
AT1G11870	278	300	238	338	202	216	251	261	369	371	198	168
AT1G11880	206	185	168	150	121	128	127	150	133	153	187	96
AT1G11890	926	783	721	563	706	862	794	837	896	810	569	979
AT1G11900	47	11	56	55	25	35	24	41	24	43	96	37
AT1G11905	447	309	312	340	326	380	308	414	258	354	488	403
AT1G11910	17945	18510	17167	16478	14133	13855	13709	14016	15969	13371	17420	15801
AT1G11915	111	74	52	53	32	34	22	37	62	61	23	47
AT1G11920	5	7	0	13	0	5	0	3	7	0	0	4
AT1G11925	0	0	0	0	0	0	0	0	0	0	0	0
AT1G11930	929	810	705	902	712	699	720	619	841	744	1206	850
AT1G11940	265	219	128	240	142	179	168	166	324	205	226	288
AT1G11950	166	68	121	41	48	99	88	105	101	125	254	130
AT1G11960	445	350	471	253	295	325	276	353	363	314	664	457
AT1G11970	0	0	0	0	0	0	0	0	0	0	0	0
AT1G11980	0	0	0	0	0	0	0	0	0	0	0	0
AT1G11990	0	0	0	0	0	0	4	0	0	0	0	0
AT1G12000	5430	5129	5306	3794	4563	5384	5135	5271	5638	4944	6018	6444
AT1G12010	1006	1066	1002	578	582	607	689	559	1005	637	85	466
AT1G12013	0	0	0	0	0	0	0	0	0	0	0	0
AT1G12015	0	0	0	0	0	0	0	0	0	0	0	0
AT1G12020	64	88	69	142	133	91	160	124	108	103	149	219
AT1G12030	6	2	0	49	147	58	8	0	0	36	6	114
AT1G12040	249	410	506	277	406	459	453	382	359	244	263	256
AT1G12050	1129	1273	1178	887	886	995	913	891	1090	1221	1149	1093
AT1G12060	59	9	34	33	29	76	47	44	38	77	0	107
AT1G12064	0	0	0	17	0	1	0	0	0	11	0	3
AT1G12070	2	15	9	0	10	2	3	4	10	1	43	0
AT1G12080	2550	2779	2391	1406	1927	2049	2443	1990	2410	1878	2920	2793
AT1G12090	2381	3023	2039	1434	1482	2056	1815	2023	1870	2913	3180	1811
AT1G12100	0	0	0	0	0	0	2	0	0	3	0	0
AT1G12110	2997	3588	2847	2526	1321	1770	1923	1887	2699	2041	1908	1237
AT1G12120	1315	1356	1262	988	750	788	803	807	768	917	1277	955
AT1G12130	25	8	0	0	5	6	7	19	0	23	0	10
AT1G12140	593	686	499	707	552	684	622	675	713	548	1035	599
AT1G12150	36	63	78	93	52	88	149	132	70	101	64	79
AT1G12160	554	658	410	563	327	416	398	392	581	478	726	401
AT1G12170	0	0	0	0	0	0	0	0	0	0	0	0
AT1G12180	0	0	0	0	0	0	0	0	0	0	0	0
AT1G12190	0	0	1	0	0	0	0	0	0	0	0	0
AT1G12200	1448	1714	1303	2059	1947	2052	1245	1154	1255	1795	3170	884
AT1G12210	105	58	44	56	39	57	53	109	17	62	39	15
AT1G12211	0	0	0	0	0	0	0	0	0	0	0	0
AT1G12220	108	151	81	140	69	68	83	60	69	99	160	37
AT1G12230	2118	2467	2170	1742	1760	1910	2045	1764	1901	1978	2285	2784
AT1G12240	2518	2664	2434	2709	2638	2847	3100	2979	2971	2350	4383	2351
AT1G12244	36	66	87	99	76	60	21	55	43	36	23	58
AT1G12250	291	224	228	251	163	177	175	263	263	154	211	259
AT1G12260	57	38	27	65	65	43	64	48	93	71	39	60
AT1G12270	966	1028	929	687	728	848	769	941	952	952	1221	1142
AT1G12280	191	240	211	191	116	165	136	177	137	225	330	139
AT1G12290	176	214	230	385	169	136	147	114	236	184	291	193
AT1G12294	0	0	0	0	0	0	0	0	0	0	0	0
AT1G12300	122	94	120	62	77	78	82	32	150	110	44	72
AT1G12310	2301	2135	1965	1696	1816	1825	2011	1903	2056	1807	2085	2623
AT1G12320	183	143	196	198	199	195	154	232	182	91	315	266
AT1G12330	50	46	48	23	70	22	41	29	17	59	31	24
AT1G12340	0	0	1	2	0	0	0	0	0	1	0	0
AT1G12350	358	371	466	406	364	416	355	382	376	327	561	468
AT1G12360	1719	1902	1718	1630	1228	1399	1370	1417	1693	1516	1381	1706
AT1G12370	248	255	193	320	333	340	345	307	350	212	519	326
AT1G12380	298	323	399	357	282	301	253	289	391	248	500	465
AT1G12390	684	597	536	332	376	546	418	533	585	507	571	525
AT1G12400	224	128	151	199	155	178	147	173	170	226	245	179
AT1G12410	862	977	853	815	646	716	740	607	1062	912	687	927
AT1G12411	0	0	0	0	0	0	0	0	0	0	0	0
AT1G12420	285	284	340	334	194	362	436	398	384	276	544	514
AT1G12423	0	0	0	0	0	0	0	0	0	0	0	0
AT1G12430	553	558	544	429	436	440	460	582	561	473	851	576
AT1G12440	1306	1660	1477	903	1062	1064	924	1056	1310	1153	1515	1269
AT1G12450	162	155	177	70	142	121	127	131	89	129	153	133
AT1G12451	0	0	0	0	0	0	0	0	0	0	0	0
AT1G12460	150	171	123	52	164	118	175	114	89	127	95	134
AT1G12470	790	759	984	743	647	681	824	630	685	767	861	772
AT1G12480	0	0	0	0	10	5	0	0	10	0	0	0
AT1G12490	0	0	0	0	0	1	0	0	0	0	0	0
AT1G12500	1034	1013	1229	993	926	1145	871	1178	1129	816	1670	1090
AT1G12510	0	0	0	0	0	0	0	0	0	0	0	0
AT1G12520	1985	2096	1880	1556	1458	1369	1331	1367	1715	1653	1872	1571
AT1G12530	462	436	387	272	438	385	315	342	416	357	618	467
AT1G12540	0	0	0	0	0	0	0	0	0	0	0	0
AT1G12550	67	67	98	82	111	94	99	47	114	89	39	93
AT1G12560	254	266	369	225	393	400	474	343	524	325	96	153
AT1G12570	0	8	0	0	0	0	0	0	0	3	0	7
AT1G12580	673	714	565	656	627	632	662	573	655	623	745	705
AT1G12590	0	0	0	0	0	0	0	0	0	0	0	0
AT1G12600	28	20	24	42	14	14	15	31	25	11	112	18
AT1G12610	0	0	0	0	0	0	0	0	0	0	0	0
AT1G12620	116	72	90	66	100	73	83	99	66	118	154	56
AT1G12630	12	0	0	0	4	0	0	5	0	6	0	0
AT1G12640	1488	1571	1166	1363	1118	1298	1226	1316	1414	1163	1620	248
AT1G12650	700	712	523	611	633	561	515	658	696	611	966	276
AT1G12660	0	0	0	0	0	0	0	0	0	0	0	0
AT1G12663	0	0	0	0	0	0	0	0	0	0	0	0
AT1G12665	0	0	0	0	0	0	0	0	0	0	0	0
AT1G12667	0	0	0	0	0	0	0	0	0	0	0	0
AT1G12669	0	0	0	0	0	0	0	0	0	0	0	0
AT1G12670	0	0	0	0	0	0	0	0	0	0	0	0
AT1G12672	0	0	0	0	0	0	0	0	0	0	0	0
AT1G12680	660	562	558	528	490	443	468	518	507	440	657	473
AT1G12700	50	20	39	33	43	22	18	6	19	55	45	46
AT1G12710	204	132	132	181	97	102	181	169	167	121	279	91
AT1G12720	0	0	0	0	0	0	0	0	0	0	0	0
AT1G12725	0	0	0	0	0	0	0	0	0	0	0	0
AT1G12730	156	219	154	154	106	123	119	100	124	146	180	136
AT1G12740	287	228	331	188	242	232	290	282	335	196	675	254
AT1G12750	806	809	734	681	603	670	653	609	793	713	1021	286
AT1G12760	1752	1907	1839	1617	1222	1301	1446	1578	1397	1309	2053	1103
AT1G12770	287	246	303	234	200	206	210	200	252	232	327	412
AT1G12775	70	30	64	28	33	28	18	15	16	59	74	37
AT1G12780	934	1035	878	822	428	540	396	514	574	1050	657	457
AT1G12790	42	53	54	21	33	26	43	38	57	56	0	51
AT1G12800	285	313	269	223	250	260	236	254	285	325	168	308
AT1G12805	19	19	16	7	27	11	20	16	37	4	58	5
AT1G12810	661	861	730	1001	605	626	641	583	602	679	832	1029
AT1G12820	1111	1151	1203	1073	994	922	1083	931	1116	1158	1999	1171
AT1G12830	216	252	246	249	192	287	272	202	236	243	489	293
AT1G12840	2842	3069	3015	2243	2662	2886	2867	2929	2849	2836	3378	2677
AT1G12845	56	81	36	39	30	39	22	25	30	47	33	57
AT1G12850	1165	1086	1122	1193	1015	1019	973	912	1103	1029	1486	664
AT1G12855	0	0	0	0	0	0	0	0	0	0	0	0
AT1G12860	61	30	26	6	35	32	39	13	70	37	50	27
AT1G12870	0	0	0	0	0	0	0	0	0	0	0	0
AT1G12880	169	174	227	288	304	229	177	158	219	208	423	141
AT1G12890	0	10	11	13	15	4	8	0	0	3	0	2
AT1G12900	226	215	277	194	180	77	154	133	171	170	348	145
AT1G12910	729	657	678	476	490	633	509	402	452	670	757	689
AT1G12920	1544	1449	1492	913	1138	1376	1428	1118	1194	1429	1864	1404
AT1G12930	648	684	555	472	444	498	488	493	721	600	908	542
AT1G12935	0	0	0	0	0	0	0	0	0	0	0	0
AT1G12938	0	0	0	0	0	0	0	0	0	0	0	0
AT1G12940	0	0	0	0	0	0	0	4	0	3	0	4
AT1G12950	185	296	234	171	190	208	396	243	301	228	151	221
AT1G12960	0	0	0	0	0	0	0	0	0	0	0	0
AT1G12970	247	211	178	214	220	210	237	177	274	246	145	185
AT1G12980	0	0	0	0	0	0	0	0	0	0	0	0
AT1G12990	250	357	272	254	191	199	168	156	250	224	289	350
AT1G13000	630	583	689	549	452	476	469	489	469	448	867	654
AT1G13010	0	0	0	0	0	0	0	0	0	0	0	0
AT1G13020	802	575	674	723	761	767	707	705	848	714	1151	886
AT1G13030	230	200	246	137	197	216	201	220	271	183	178	271
AT1G13040	28	16	9	10	17	27	29	4	0	51	0	0
AT1G13050	257	337	249	257	227	205	284	230	241	178	266	142
AT1G13060	4472	3818	4110	3708	3780	3861	3598	3390	4313	3498	4937	4803
AT1G13070	3	5	0	0	0	0	0	0	0	0	0	3
AT1G13080	429	473	501	491	314	368	428	356	518	336	463	385
AT1G13090	574	710	617	588	555	487	451	580	641	547	827	643
AT1G13100	154	158	146	151	146	114	134	109	172	126	210	112
AT1G13110	592	817	659	723	488	454	471	482	487	527	492	431
AT1G13120	659	594	584	509	363	477	535	533	633	505	821	488
AT1G13130	25	24	2	9	6	8	11	10	0	22	0	16
AT1G13140	66	61	34	34	69	78	57	47	35	35	80	67
AT1G13145	32	87	41	71	46	53	12	53	56	33	77	59
AT1G13150	84	35	78	29	39	52	68	25	28	67	119	30
AT1G13160	520	570	576	404	496	535	480	527	629	563	486	657
AT1G13170	852	809	603	559	507	651	621	636	803	734	1312	913
AT1G13180	398	311	203	244	246	276	333	332	352	286	203	251
AT1G13190	335	389	364	356	395	344	356	480	321	387	359	400
AT1G13195	301	270	156	304	250	283	297	262	251	209	164	243
AT1G13200	0	1	0	0	0	0	3	0	0	1	0	0
AT1G13210	946	1042	836	707	512	670	737	703	766	635	965	536
AT1G13220	477	567	654	403	323	447	446	439	396	509	732	416
AT1G13230	1	6	11	0	0	5	0	0	0	4	37	3
AT1G13240	0	0	0	0	0	0	0	0	0	0	0	0
AT1G13245	352	447	379	352	195	128	292	218	238	221	567	138
AT1G13250	453	370	508	522	299	395	306	394	291	329	768	518
AT1G13260	519	543	476	319	178	151	229	211	276	381	475	156
AT1G13270	98	101	134	52	83	75	68	58	88	73	67	88
AT1G13280	1040	1078	1344	883	806	863	856	881	914	1082	873	1464
AT1G13290	0	0	0	0	0	0	0	0	0	0	0	0
AT1G13300	1114	1280	793	881	603	634	860	836	1035	633	571	645
AT1G13310	15	17	2	8	20	11	4	0	0	3	0	12
AT1G13320	1265	1094	1088	868	942	1079	1143	1100	1160	1045	1363	1193
AT1G13330	71	25	26	48	34	43	44	53	52	54	0	64
AT1G13340	330	492	506	399	335	279	281	275	247	278	290	222
AT1G13350	658	831	765	560	441	629	746	590	602	693	1408	948
AT1G13360	1587	1813	1515	1758	1248	1206	1443	1455	1341	1521	1734	1271
AT1G13370	11	18	8	0	0	4	0	9	10	10	0	24
AT1G13380	857	793	772	807	505	491	474	701	696	650	829	774
AT1G13390	894	1049	869	841	572	650	677	728	806	804	1015	503
AT1G13400	0	0	0	0	0	0	0	0	0	1	0	0
AT1G13410	28	27	14	29	57	18	5	54	18	39	49	10
AT1G13420	645	669	784	428	539	532	794	559	544	479	845	194
AT1G13430	21	78	41	13	30	46	17	13	38	61	54	0
AT1G13440	28501	31805	30094	22250	20740	23858	29099	26694	28222	24434	24999	21484
AT1G13448	21	59	11	11	29	23	7	0	17	29	13	35
AT1G13450	1027	990	1045	749	646	723	894	659	736	830	890	680
AT1G13460	465	450	317	337	297	390	275	324	385	250	171	200
AT1G13470	0	0	0	0	0	0	5	0	0	3	0	6
AT1G13480	36	34	18	11	57	33	36	15	35	34	0	33
AT1G13485	0	0	0	0	0	0	0	0	0	0	0	0
AT1G13490	0	0	0	0	0	0	0	0	0	0	0	0
AT1G13500	45	49	39	56	62	54	65	50	57	49	42	40
AT1G13510	55	62	104	76	130	78	125	74	86	129	63	75
AT1G13520	132	123	148	201	150	142	102	146	90	148	471	166
AT1G13530	81	51	78	21	49	48	82	50	62	44	52	74
AT1G13540	19	0	0	0	0	4	3	0	0	13	35	13
AT1G13550	0	0	0	0	11	3	0	0	0	0	0	4
AT1G13560	1750	1547	1486	1170	1214	1426	1236	1187	1454	1488	1693	1373
AT1G13570	698	629	733	685	451	406	467	535	602	602	606	652
AT1G13580	453	417	582	378	337	374	391	413	424	337	614	537
AT1G13590	326	210	229	285	239	234	175	239	292	229	440	374
AT1G13600	136	179	169	154	134	91	142	69	94	154	442	85
AT1G13605	0	0	0	0	0	0	0	0	0	0	0	0
AT1G13607	0	0	0	0	0	0	0	0	0	0	0	0
AT1G13608	0	0	0	0	0	0	0	0	0	0	0	0
AT1G13609	0	0	0	0	0	0	0	0	0	0	0	0
AT1G13610	107	156	116	177	110	97	113	97	143	114	112	123
AT1G13620	95	47	49	10	24	29	52	55	49	20	94	58
AT1G13630	10	23	19	18	13	9	0	11	0	17	0	13
AT1G13635	68	58	54	32	22	58	61	77	71	47	124	95
AT1G13640	1070	1123	1008	1030	705	745	845	864	1046	958	1464	737
AT1G13650	0	21	0	15	0	0	0	7	0	0	0	0
AT1G13660	0	0	0	0	0	0	0	0	0	0	0	4
AT1G13670	433	514	624	252	180	223	231	223	204	262	152	303
AT1G13680	0	0	0	0	0	0	2	0	0	0	0	0
AT1G13690	331	298	351	396	240	289	253	246	267	324	489	465
AT1G13700	372	519	427	331	287	242	147	288	327	299	296	459
AT1G13710	205	156	196	191	111	154	176	174	250	81	120	298
AT1G13720	0	0	0	0	0	0	0	0	0	0	0	0
AT1G13730	855	815	890	698	675	826	774	860	1102	902	1132	1150
AT1G13740	117	203	181	283	159	239	309	276	161	148	217	226
AT1G13750	206	232	152	213	184	178	199	161	259	239	313	284
AT1G13755	0	0	0	0	0	0	0	0	0	0	0	0
AT1G13760	0	0	0	0	0	0	0	0	0	0	0	0
AT1G13770	201	292	239	178	148	203	228	196	311	245	338	211
AT1G13780	94	124	143	136	69	104	48	160	80	114	218	115
AT1G13790	12	9	21	0	8	0	17	7	0	6	34	1
AT1G13800	42	13	13	0	2	34	20	7	12	15	0	10
AT1G13810	149	126	132	49	96	92	133	83	98	147	57	126
AT1G13820	174	125	102	133	99	97	91	84	94	173	207	100
AT1G13830	367	500	461	317	317	393	347	407	363	289	610	209
AT1G13840	0	0	0	0	0	0	0	0	0	0	0	0
AT1G13850	0	0	0	0	0	0	0	0	0	0	0	0
AT1G13860	589	689	534	549	468	448	461	428	459	454	651	558
AT1G13870	159	205	322	206	215	220	238	253	222	249	388	287
AT1G13880	391	546	515	421	405	467	519	451	514	515	926	470
AT1G13890	0	0	0	0	0	0	0	0	0	0	0	0
AT1G13900	804	648	872	675	326	507	538	557	442	465	725	546
AT1G13910	286	272	385	302	298	265	191	257	292	187	56	227
AT1G13920	184	159	67	114	119	84	81	111	145	125	124	92
AT1G13930	9831	10234	9805	6836	6023	6052	5670	6475	5802	5430	7925	7748
AT1G13940	246	291	294	330	188	247	205	229	283	250	232	284
AT1G13950	519	445	580	525	426	404	447	487	450	452	843	447
AT1G13960	576	658	739	601	454	503	402	581	444	531	950	507
AT1G13970	285	340	271	269	232	244	365	278	344	178	108	204
AT1G13980	1000	1005	938	797	838	766	738	742	735	908	1571	840
AT1G13990	633	596	555	614	477	381	443	424	592	504	636	578
AT1G14000	958	1065	883	834	724	865	820	908	791	893	1203	901
AT1G14010	899	1030	1021	869	850	871	884	898	989	904	1448	1116
AT1G14020	477	436	337	515	440	434	453	418	514	432	724	453
AT1G14030	184	199	110	148	103	105	109	138	140	159	341	170
AT1G14040	220	272	303	213	139	222	243	140	161	239	371	219
AT1G14048	0	0	0	0	0	0	0	0	0	0	0	0
AT1G14060	402	446	343	242	351	362	361	459	402	470	419	371
AT1G14070	220	199	238	166	181	182	208	158	104	202	270	169
AT1G14071	0	0	0	0	0	0	0	0	0	0	0	0
AT1G14080	539	602	711	572	439	466	458	471	513	356	375	465
AT1G14090	260	211	240	93	184	130	108	105	209	157	285	181
AT1G14100	9	0	0	0	0	0	0	0	0	0	0	0
AT1G14110	0	0	0	0	0	0	0	0	0	0	0	0
AT1G14120	2116	2178	1688	2821	1868	2063	1534	1954	2173	1953	2868	3716
AT1G14130	353	480	329	503	437	514	250	236	372	544	291	372
AT1G14140	247	205	216	206	196	189	267	204	224	190	186	296
AT1G14150	3	18	0	0	2	3	10	0	0	0	0	0
AT1G14160	347	307	244	178	220	213	179	177	264	276	250	206
AT1G14170	300	265	355	289	217	253	317	293	278	274	214	265
AT1G14180	100	129	83	123	133	125	77	106	193	109	146	124
AT1G14182	0	0	0	0	0	0	0	0	0	0	0	0
AT1G14185	197	171	77	64	100	83	130	68	52	96	242	39
AT1G14190	241	193	205	116	117	116	186	105	120	125	340	210
AT1G14200	346	389	492	322	224	241	220	227	401	355	557	272
AT1G14205	10	2	10	10	9	15	13	0	5	1	0	18
AT1G14210	1269	1218	1242	921	902	773	848	1029	795	1233	1325	913
AT1G14220	107	110	117	84	66	73	81	98	110	59	53	123
AT1G14225	0	0	0	0	0	0	0	0	0	0	0	0
AT1G14230	792	904	746	622	530	610	622	681	789	668	619	587
AT1G14240	1448	1459	1327	819	836	853	975	854	958	868	1035	2699
AT1G14250	0	0	0	0	0	0	0	0	0	0	0	14
AT1G14260	87	103	12	100	95	85	60	72	93	46	192	133
AT1G14270	159	199	156	105	190	130	117	138	225	127	199	189
AT1G14280	19	71	61	21	29	37	31	52	48	51	56	44
AT1G14290	590	814	692	439	400	531	567	507	507	512	701	646
AT1G14300	404	311	361	362	212	245	290	328	393	373	553	411
AT1G14310	180	240	187	230	101	116	156	128	168	144	224	193
AT1G14315	0	0	0	0	0	0	0	0	0	0	0	0
AT1G14320	17774	15175	15294	13480	13925	15416	13399	14066	15551	14559	16632	20257
AT1G14330	342	512	492	289	332	259	346	363	349	366	391	346
AT1G14340	809	925	906	930	615	701	765	787	941	797	898	733
AT1G14345	65	89	102	138	76	60	72	91	76	89	175	94
AT1G14350	445	474	490	251	358	396	419	304	451	285	515	393
AT1G14360	715	702	514	470	542	553	607	499	592	637	553	739
AT1G14370	365	333	369	473	346	243	305	323	388	299	306	394
AT1G14380	992	1146	1511	800	845	784	600	652	755	954	1191	977
AT1G14390	202	198	118	121	117	107	138	97	144	128	304	131
AT1G14400	5017	4960	4815	3958	3721	3823	3804	3886	4195	4055	4554	4566
AT1G14410	232	215	236	240	151	149	198	249	217	183	246	196
AT1G14420	0	0	0	0	0	0	0	0	0	0	0	0
AT1G14430	0	8	21	10	10	10	42	27	0	30	32	5
AT1G14440	0	0	9	0	0	2	6	17	15	6	40	0
AT1G14450	2030	1744	2070	1687	2118	1844	1383	1571	1718	1954	1852	2591
AT1G14455	15	15	23	13	20	23	11	18	13	11	14	31
AT1G14460	335	282	248	285	176	302	284	372	170	275	650	367
AT1G14470	0	26	0	13	0	12	6	0	0	9	31	4
AT1G14480	167	152	142	117	154	135	173	176	117	127	44	149
AT1G14490	29	24	28	35	25	12	4	14	0	19	0	15
AT1G14500	33	11	44	0	25	26	17	11	33	7	0	29
AT1G14510	788	1087	1018	655	704	752	648	679	1047	865	1111	858
AT1G14518	0	0	0	0	0	0	0	0	0	0	0	0
AT1G14520	102	103	78	99	44	66	87	56	69	49	133	117
AT1G14530	291	205	248	104	194	199	249	123	145	191	253	151
AT1G14540	78	73	77	25	89	61	80	58	61	42	0	35
AT1G14549	0	0	0	0	0	0	0	0	0	0	0	0
AT1G14550	21	11	1	11	17	18	15	1	0	13	59	2
AT1G14560	470	410	312	316	365	315	343	280	349	320	334	352
AT1G14570	1246	1134	1232	994	852	954	890	932	1132	943	997	1008
AT1G14580	103	115	127	48	48	83	78	129	132	108	209	97
AT1G14590	136	111	127	174	117	95	125	93	113	111	188	184
AT1G14600	66	77	98	145	49	64	73	55	55	51	96	60
AT1G14610	2402	2278	2533	1638	1882	2016	2167	2265	2478	2389	3112	2283
AT1G14620	1268	1089	1364	1017	987	975	807	1067	1172	1207	846	1251
AT1G14630	213	172	108	143	172	141	129	184	195	123	253	207
AT1G14640	48	89	59	40	53	94	72	62	24	118	139	60
AT1G14642	0	0	0	0	0	0	0	0	0	0	0	0
AT1G14650	1490	1630	1503	1194	1029	1071	1208	1089	1354	1485	2148	1444
AT1G14660	295	269	359	319	277	184	154	216	244	205	566	270
AT1G14670	3695	3874	3518	2385	2397	2868	2761	2643	2796	2848	3270	2414
AT1G14680	14	16	0	5	6	5	11	0	0	15	0	3
AT1G14685	1287	1283	1322	723	776	860	869	939	1043	955	1610	744
AT1G14686	0	0	0	0	0	0	0	0	0	3	0	0
AT1G14687	21	51	25	62	14	23	17	29	20	45	21	26
AT1G14688	0	0	0	0	0	0	0	0	0	0	0	0
AT1G14690	1341	1291	1565	897	745	852	892	971	1225	1118	1481	1071
AT1G14700	24	25	54	7	8	29	19	4	1	30	121	50
AT1G14710	1995	1782	2045	1385	1939	1778	1404	1673	1930	1744	2424	1650
AT1G14720	1285	1235	1194	1050	822	817	642	728	848	876	557	557
AT1G14730	2662	2790	2796	2451	2013	2190	1679	1817	1830	2308	2810	2207
AT1G14740	1652	1779	1416	1628	1042	1285	1152	1276	1466	1522	2257	1115
AT1G14750	43	47	17	22	29	62	38	37	42	48	72	20
AT1G14755	0	0	0	0	0	0	0	0	0	0	0	0
AT1G14760	0	0	0	0	0	0	0	0	0	0	0	0
AT1G14770	156	150	145	90	135	111	124	129	176	115	138	241
AT1G14780	188	291	228	366	213	251	283	267	350	321	589	260
AT1G14790	395	438	422	333	272	292	218	323	381	414	771	339
AT1G14800	0	0	0	0	0	0	0	0	0	0	0	0
AT1G14810	1267	1253	970	882	969	1035	1084	1127	1357	1152	871	1277
AT1G14820	284	329	382	327	234	241	214	181	265	248	386	313
AT1G14830	2078	2086	2048	1300	1595	1852	1592	1761	1771	1794	2123	2286
AT1G14840	148	110	158	71	102	117	138	108	164	140	316	147
AT1G14850	649	612	662	393	442	591	641	478	635	686	731	741
AT1G14860	400	553	516	623	369	351	397	335	496	466	637	429
AT1G14870	1155	1567	1351	2044	1527	1532	1574	1123	1467	1600	1698	1149
AT1G14880	0	0	0	0	0	0	0	0	0	0	0	0
AT1G14890	939	872	803	597	557	395	343	300	390	907	370	353
AT1G14900	1657	1670	1471	1490	1184	1486	1414	1443	1695	1433	1286	1789
AT1G14910	1253	1147	1162	1086	874	869	813	820	963	1144	1346	1107
AT1G14920	627	539	529	516	492	428	399	314	464	530	666	455
AT1G14930	0	0	8	0	0	0	8	2	0	0	0	0
AT1G14940	0	0	0	0	0	0	0	0	0	0	0	0
AT1G14950	0	0	0	0	0	0	0	0	0	0	0	0
AT1G14960	662	851	910	416	665	732	840	763	612	750	780	1148
AT1G14970	391	276	411	129	211	353	277	390	234	369	655	185
AT1G14980	3208	2794	3001	2240	2730	2865	2736	2737	2689	2711	3956	3777
AT1G14990	321	245	225	219	345	267	254	305	324	350	233	345
AT1G15000	440	532	402	412	337	353	310	279	359	425	557	399
AT1G15002	6	0	0	18	0	6	0	0	0	0	0	1
AT1G15010	3	10	9	0	4	5	3	6	19	6	2	4
AT1G15015	2	0	0	0	0	0	0	7	0	0	0	0
AT1G15020	756	689	803	715	581	573	449	569	482	610	924	608
AT1G15030	487	480	331	346	349	327	334	387	322	404	557	271
AT1G15040	16	30	62	10	17	35	34	34	49	40	34	14
AT1G15045	0	0	0	0	0	0	0	0	0	0	0	0
AT1G15050	5	3	5	0	1	7	0	1	0	3	47	0
AT1G15060	358	525	358	463	388	420	385	350	465	414	689	369
AT1G15080	203	247	158	162	99	139	101	136	105	111	80	98
AT1G15090	0	0	0	0	0	0	0	0	0	0	0	0
AT1G15100	1124	1222	1183	1455	1064	937	1261	1265	1163	775	2006	1022
AT1G15110	1134	1056	1062	1295	912	1168	1245	1395	1417	976	1252	1214
AT1G15120	4200	3548	3679	2859	3249	3191	3035	3129	3506	3219	3361	3465
AT1G15125	23	28	29	0	29	4	16	4	10	19	21	21
AT1G15130	2289	1981	2382	2104	1717	1845	1661	1636	1987	1887	2503	2136
AT1G15140	440	446	547	377	367	419	405	379	383	343	554	496
AT1G15150	2	18	27	1	7	2	5	0	31	0	0	4
AT1G15160	29	44	4	26	10	18	3	1	19	8	0	1
AT1G15165	0	0	0	0	0	0	0	0	0	0	0	1
AT1G15170	561	413	471	376	389	288	327	314	511	387	489	655
AT1G15175	5	12	18	0	7	0	6	0	17	1	0	1
AT1G15180	6	11	18	11	0	11	15	5	1	15	0	12
AT1G15190	26	20	26	14	19	21	25	10	10	24	0	29
AT1G15200	2427	2013	1942	1376	1537	1520	1332	1715	1820	1635	2338	2076
AT1G15210	3624	4168	3401	2655	2407	3024	3367	3452	3361	3068	5091	2853
AT1G15215	283	135	250	225	189	185	128	142	234	191	232	257
AT1G15220	113	134	104	146	102	103	125	84	90	121	169	68
AT1G15230	914	703	633	661	671	513	497	477	542	715	732	1006
AT1G15240	875	950	893	604	775	777	898	842	929	870	1225	951
AT1G15250	515	481	517	600	544	447	355	338	567	396	771	566
AT1G15260	25	33	70	33	24	38	32	13	51	16	60	19
AT1G15270	2455	2077	2015	2269	2653	2232	1832	2180	2340	2062	2406	2396
AT1G15280	940	958	1021	1175	885	951	800	748	936	976	1917	712
AT1G15290	1365	1151	1135	953	847	931	1196	967	1589	1021	1401	1011
AT1G15300	61	65	70	132	67	75	56	83	56	63	91	57
AT1G15310	162	181	125	152	167	171	153	132	195	177	162	138
AT1G15320	23	0	13	0	0	6	0	0	10	2	0	2
AT1G15330	22	7	15	12	18	15	8	11	31	32	48	26
AT1G15340	1720	1564	1918	1654	1256	1368	1300	1472	1194	1583	2100	1811
AT1G15350	1335	1243	1164	1161	902	977	932	997	1220	1082	1408	1224
AT1G15360	0	0	0	0	0	0	0	0	0	0	0	0
AT1G15370	830	1026	1038	786	861	788	878	841	928	811	1115	1025
AT1G15380	3502	3489	3160	1330	792	963	2467	2302	3177	1598	1943	373
AT1G15385	39	11	25	51	22	39	18	4	50	24	97	32
AT1G15390	304	283	385	195	258	214	255	240	227	289	243	206
AT1G15400	1496	1525	1683	1695	1241	1077	1179	1258	1392	1423	1339	1540
AT1G15405	38	32	32	43	82	14	10	19	37	31	22	47
AT1G15410	487	475	467	294	304	289	323	372	460	313	464	310
AT1G15415	18	3	0	21	6	5	6	2	0	6	0	1
AT1G15420	618	429	352	351	398	438	449	459	491	510	615	637
AT1G15430	266	307	318	219	215	259	263	261	196	236	472	243
AT1G15440	830	795	798	779	763	767	689	705	912	803	1117	899
AT1G15450	0	0	0	0	0	0	0	0	0	0	0	0
AT1G15460	165	258	218	220	158	126	286	322	242	181	186	223
AT1G15470	365	402	387	377	454	506	537	460	475	409	642	523
AT1G15480	329	318	276	113	227	267	217	237	334	287	218	244
AT1G15490	508	385	319	316	468	395	590	460	631	445	342	487
AT1G15500	3727	3924	3725	3118	2684	3073	3148	3082	3295	3024	4477	3403
AT1G15510	38	32	23	0	10	20	17	25	14	19	33	11
AT1G15520	19	16	3	17	20	9	18	16	28	24	2	20
AT1G15530	160	217	155	104	79	151	139	92	137	155	225	247
AT1G15540	67	90	48	31	96	86	83	90	100	22	0	97
AT1G15550	838	974	1009	1014	810	830	763	740	833	1329	1749	441
AT1G15560	0	0	0	0	0	0	0	0	0	0	0	0
AT1G15570	384	350	375	183	268	331	287	405	330	352	308	351
AT1G15580	3	11	0	0	8	8	0	5	0	3	0	0
AT1G15590	0	0	0	0	0	0	0	0	0	0	0	0
AT1G15600	0	0	0	0	0	0	0	0	0	0	0	0
AT1G15610	0	0	0	0	0	0	0	0	0	2	0	0
AT1G15620	0	8	0	0	0	0	0	0	0	0	0	2
AT1G15630	32	40	31	5	26	6	8	24	22	6	0	27
AT1G15640	24	52	44	24	5	15	63	7	28	19	23	49
AT1G15650	0	0	0	0	0	0	0	0	0	0	0	0
AT1G15660	462	397	353	365	306	285	284	469	369	397	445	385
AT1G15670	512	655	671	630	373	397	397	432	631	670	403	379
AT1G15680	0	0	0	0	0	0	0	0	0	0	0	0
AT1G15690	12782	12576	12215	9182	9447	10895	10026	9036	10202	9636	12099	12862
AT1G15700	117	104	167	59	85	105	79	128	92	138	34	134
AT1G15710	96	133	190	127	93	110	106	114	229	128	152	90
AT1G15720	85	86	157	27	37	65	81	108	54	43	0	49
AT1G15730	97	117	137	200	95	87	75	94	140	112	105	97
AT1G15740	2799	2984	2648	2857	1931	2003	1942	1871	2062	2771	2879	1787
AT1G15750	4633	4519	4712	3997	3902	3810	3635	3852	4507	3891	5692	3837
AT1G15757	0	0	0	0	0	0	0	0	0	0	0	0
AT1G15760	24	69	49	17	33	49	53	35	78	55	80	73
AT1G15770	0	0	0	0	0	2	0	8	17	2	0	4
AT1G15772	61	42	18	63	21	18	33	11	38	7	0	0
AT1G15780	1033	938	757	579	632	842	831	801	861	928	1216	983
AT1G15790	182	161	141	167	191	93	144	138	267	125	76	56
AT1G15800	263	335	195	177	226	192	203	195	321	246	482	284
AT1G15810	857	884	863	707	740	803	771	730	759	804	1276	920
AT1G15820	1257	1404	1589	1338	959	801	875	787	937	1395	1144	1528
AT1G15825	0	3	0	0	0	1	0	0	0	3	0	0
AT1G15830	6	5	9	19	0	10	4	5	0	3	0	2
AT1G15840	0	0	0	0	0	0	0	0	0	1	0	8
AT1G15850	0	0	0	0	0	0	0	0	0	0	0	0
AT1G15860	694	696	662	552	659	691	658	489	623	605	924	712
AT1G15870	56	40	15	44	28	38	58	48	46	50	39	145
AT1G15880	923	902	990	935	690	722	591	615	843	824	898	691
AT1G15885	36	42	48	27	8	12	22	12	8	18	0	0
AT1G15890	56	43	59	89	59	34	41	51	120	40	157	0
AT1G15900	10	0	11	0	4	4	8	0	7	5	0	32
AT1G15910	533	546	724	441	325	339	270	373	493	581	760	773
AT1G15920	779	528	675	592	433	450	517	521	507	580	907	633
AT1G15930	9705	8552	9009	7251	8204	7680	7967	7496	9117	8512	10680	10538
AT1G15940	699	780	798	643	480	565	551	671	507	705	740	748
AT1G15950	3762	4405	4041	4667	3677	3988	3677	3720	3979	3833	6199	4125
AT1G15960	1392	1276	1267	1332	1397	1219	1016	1085	1541	1075	2321	1516
AT1G15970	414	348	315	315	326	303	338	364	325	322	421	440
AT1G15980	26	10	49	15	36	15	12	13	28	22	38	55
AT1G15990	0	0	0	0	0	5	0	0	0	0	0	0
AT1G16000	678	607	664	385	576	571	514	537	569	576	744	782
AT1G16010	741	933	659	840	522	814	660	633	748	747	1338	755
AT1G16020	368	296	350	351	203	376	308	366	388	280	365	452
AT1G16022	1	7	2	0	3	4	17	14	13	5	0	7
AT1G16025	0	0	0	0	0	0	0	0	0	0	0	0
AT1G16030	203	104	173	146	203	125	109	136	25	130	313	205
AT1G16040	400	405	367	294	359	278	267	312	280	274	291	445
AT1G16060	855	789	759	688	583	525	733	822	952	550	1294	787
AT1G16070	101	33	80	67	48	76	105	114	71	67	215	76
AT1G16080	216	293	304	185	219	214	184	259	267	284	368	203
AT1G16090	36	41	43	11	27	30	46	47	54	26	0	29
AT1G16100	0	0	0	0	0	0	0	0	0	0	0	0
AT1G16110	132	138	77	55	72	37	75	60	67	59	98	97
AT1G16120	78	86	73	214	68	120	147	72	78	60	31	75
AT1G16130	89	171	117	169	96	79	81	48	60	90	232	106
AT1G16140	43	115	45	86	38	61	53	39	89	67	153	81
AT1G16150	72	87	67	66	24	51	40	30	44	38	53	51
AT1G16160	21	12	23	36	19	19	31	43	49	30	71	19
AT1G16170	414	366	365	169	238	233	308	325	388	298	417	312
AT1G16180	5158	5776	5189	4318	3579	4103	3853	3750	4313	3911	4401	4344
AT1G16190	952	846	892	681	700	853	759	808	937	778	941	965
AT1G16210	1075	1129	961	809	868	1015	842	978	863	1124	1111	1289
AT1G16220	131	201	166	162	140	192	256	184	156	200	334	221
AT1G16225	0	0	0	0	0	2	0	0	0	0	0	0
AT1G16230	0	0	2	0	0	0	3	0	1	2	0	0
AT1G16240	1349	1499	1104	1179	982	1068	926	986	1206	1225	1364	1186
AT1G16250	134	215	102	159	140	128	142	111	144	159	436	181
AT1G16260	57	58	14	37	15	8	9	9	22	8	70	0
AT1G16270	736	922	741	732	620	686	731	725	604	749	1189	857
AT1G16280	74	130	60	134	90	93	86	62	154	120	72	143
AT1G16290	0	0	0	0	0	0	0	0	0	0	0	0
AT1G16300	888	663	727	737	722	836	812	706	849	780	1109	789
AT1G16310	299	366	465	302	275	237	231	255	186	179	351	247
AT1G16320	246	332	277	282	247	233	260	188	349	249	349	235
AT1G16330	71	57	86	55	51	86	102	83	25	68	101	67
AT1G16340	361	328	329	347	303	295	258	259	315	343	338	288
AT1G16350	1338	1457	1556	1051	1030	1222	1081	1149	1378	1495	1767	1326
AT1G16360	2	33	0	0	8	24	13	23	36	21	0	5
AT1G16370	113	195	145	30	108	146	155	82	132	77	221	4
AT1G16380	0	0	0	0	0	0	0	0	0	0	0	0
AT1G16390	107	88	32	0	28	46	91	45	25	56	0	8
AT1G16400	1622	1667	1176	499	461	335	1527	1560	1635	378	1256	213
AT1G16410	1	0	13	0	9	6	2	5	15	0	0	0
AT1G16420	50	23	11	13	16	19	15	36	30	16	0	39
AT1G16430	126	79	91	111	128	108	86	67	111	86	104	66
AT1G16440	40	100	77	51	47	79	69	107	55	45	0	28
AT1G16445	13	5	17	15	12	14	16	7	5	9	35	38
AT1G16450	0	0	0	0	0	0	0	0	0	0	0	0
AT1G16460	1369	1399	1382	978	1022	850	972	979	1393	1248	1437	1187
AT1G16470	1511	1411	1135	934	1275	1344	1139	1154	1388	1219	1338	1511
AT1G16480	57	51	49	54	28	33	37	45	52	45	282	43
AT1G16489	7	0	0	0	13	3	0	0	0	0	0	0
AT1G16490	41	91	87	30	53	57	58	57	62	37	72	123
AT1G16500	457	561	413	225	332	418	425	396	495	361	695	383
AT1G16510	277	325	318	244	263	347	341	285	255	263	60	366
AT1G16515	0	0	0	7	2	1	0	0	4	1	0	3
AT1G16520	526	578	796	558	479	634	596	621	591	640	672	712
AT1G16530	128	119	140	233	219	137	201	177	256	127	135	99
AT1G16540	657	584	568	604	360	550	561	425	435	521	582	361
AT1G16550	87	85	99	150	103	87	62	64	108	129	208	261
AT1G16560	1986	1712	1410	1245	1330	1360	1383	1318	1558	1579	1680	933
AT1G16570	472	496	504	365	396	405	323	378	428	402	425	315
AT1G16590	55	86	85	97	69	62	71	88	146	109	24	125
AT1G16600	0	0	0	0	0	0	0	0	0	0	0	0
AT1G16610	1598	1207	1531	1164	1126	1321	1012	1431	1153	1437	1817	892
AT1G16620	0	0	0	0	0	0	0	0	0	0	0	0
AT1G16630	238	231	145	180	217	262	263	266	197	212	365	244
AT1G16635	7	6	14	17	3	6	15	15	12	2	43	11
AT1G16640	24	42	25	7	11	38	16	35	68	32	0	16
AT1G16650	209	153	187	279	144	126	157	136	236	156	318	185
AT1G16660	0	0	0	0	0	0	0	0	0	0	0	0
AT1G16670	387	358	279	324	173	322	345	287	375	295	462	294
AT1G16680	541	621	347	598	534	406	384	406	562	503	602	511
AT1G16690	238	185	210	167	187	122	184	151	194	219	388	255
AT1G16700	2158	2299	1966	2023	1985	2073	1954	2023	2120	2083	2166	1941
AT1G16705	4	15	10	12	0	5	4	5	8	8	0	21
AT1G16710	931	966	780	714	743	734	855	761	841	726	1201	762
AT1G16720	520	590	431	616	454	535	621	578	687	421	733	426
AT1G16730	13	4	12	0	3	0	3	9	30	8	0	6
AT1G16740	1036	1012	644	629	677	710	717	641	904	794	974	1017
AT1G16750	96	51	72	22	93	32	43	60	58	35	0	96
AT1G16760	0	0	0	0	0	1	0	0	0	0	0	0
AT1G16770	0	0	0	0	0	2	0	0	0	8	0	0
AT1G16780	198	265	242	155	203	178	211	188	131	208	277	252
AT1G16790	125	118	117	137	87	90	94	153	147	109	77	130
AT1G16800	167	138	150	73	129	157	133	126	198	161	287	116
AT1G16810	1722	1487	1473	1473	1274	1199	1215	1283	1734	1335	1670	1546
AT1G16820	129	39	65	91	91	43	66	51	142	37	97	87
AT1G16825	74	40	59	39	84	59	47	68	71	94	50	84
AT1G16830	55	9	32	26	20	19	33	57	48	39	0	30
AT1G16840	837	1030	999	803	774	729	786	660	901	998	1363	926
AT1G16850	68	126	25	69	126	109	51	73	86	52	135	125
AT1G16858	0	0	0	0	0	0	0	0	0	0	0	0
AT1G16860	0	0	0	0	0	0	0	0	0	0	0	0
AT1G16870	648	522	480	608	477	599	522	567	658	533	627	624
AT1G16880	1227	1172	1244	1162	945	1128	939	944	1178	1038	1126	1163
AT1G16890	2945	2793	2622	2587	2392	2250	2471	2249	2651	2553	2791	2900
AT1G16900	593	569	611	627	487	522	463	545	542	549	789	538
AT1G16905	28	23	29	39	36	19	28	8	37	17	0	3
AT1G16910	0	0	0	0	0	0	0	7	0	0	0	0
AT1G16916	264	172	224	178	238	140	201	117	163	152	240	149
AT1G16920	1192	1199	1321	888	1037	922	904	864	889	1120	1567	1163
AT1G16930	209	219	236	209	217	179	193	207	280	203	91	188
AT1G16940	0	0	0	0	0	0	0	0	0	0	0	0
AT1G16950	0	0	0	0	0	0	0	0	0	0	0	0
AT1G16960	7	7	4	0	3	4	5	0	0	3	0	0
AT1G16970	625	617	592	514	468	481	499	503	681	539	735	649
AT1G16980	0	0	0	0	0	0	0	0	0	0	0	0
AT1G17000	0	0	0	0	0	0	0	0	0	0	0	0
AT1G17010	0	0	0	0	0	0	0	0	0	0	0	0
AT1G17020	188	289	145	490	252	231	195	190	214	250	275	165
AT1G17030	96	74	123	71	75	42	53	83	83	39	48	20
AT1G17040	216	169	162	147	134	173	174	196	247	196	253	159
AT1G17050	427	469	524	499	456	531	499	541	496	378	503	530
AT1G17060	316	484	482	465	407	407	423	374	467	438	454	490
AT1G17070	238	291	137	208	218	153	143	198	184	208	288	181
AT1G17080	1359	1297	1171	1313	1202	1321	1198	1195	1225	946	1708	1360
AT1G17090	229	301	284	264	170	230	227	239	216	215	325	208
AT1G17100	119	170	154	212	113	123	113	114	112	147	241	193
AT1G17110	1020	1254	1175	964	766	949	861	1031	1121	952	1501	938
AT1G17120	521	499	435	356	327	413	265	318	352	369	598	354
AT1G17130	844	780	655	694	660	749	707	784	813	747	841	556
AT1G17140	460	464	404	393	387	420	356	395	445	353	469	511
AT1G17145	641	671	641	510	382	518	424	459	568	499	809	630
AT1G17147	193	175	155	127	96	121	97	87	105	148	140	114
AT1G17150	0	0	0	0	0	0	0	0	0	0	0	0
AT1G17160	312	458	348	371	353	313	222	329	395	463	422	390
AT1G17170	1602	1697	1881	2317	2084	2408	2049	1629	1672	2459	1361	4837
AT1G17180	962	824	1071	1369	1195	1276	1008	1061	1004	1486	663	1276
AT1G17190	695	750	828	442	589	611	859	734	696	565	774	600
AT1G17200	63	84	27	49	57	55	78	34	35	65	17	76
AT1G17210	1566	1750	1639	1382	1204	1349	1163	1378	1255	1362	1795	1408
AT1G17220	528	497	440	422	288	367	461	428	491	473	1129	512
AT1G17230	111	98	45	48	59	79	87	64	56	67	203	60
AT1G17232	6	0	0	22	6	16	8	5	0	2	0	2
AT1G17235	0	0	0	0	0	0	0	0	0	0	0	0
AT1G17240	19	53	42	26	15	30	51	28	30	18	71	0
AT1G17250	53	62	146	90	52	34	63	38	85	72	166	71
AT1G17255	196	88	118	118	74	54	79	59	62	97	175	84
AT1G17260	27	55	45	25	24	44	19	45	48	36	0	16
AT1G17270	142	181	170	123	90	119	144	104	196	146	266	158
AT1G17275	0	0	0	0	0	0	0	2	0	0	0	0
AT1G17277	0	0	0	0	0	0	0	0	0	0	0	0
AT1G17280	1040	1257	976	930	939	977	845	904	1066	872	1654	1086
AT1G17285	208	206	67	169	168	143	106	122	188	166	73	135
AT1G17290	1616	1784	1684	1465	1472	1597	1538	1520	1740	2109	2238	1665
AT1G17300	244	221	188	104	135	175	160	95	151	149	19	183
AT1G17310	13	0	0	0	5	8	0	7	11	5	0	3
AT1G17330	280	266	273	189	167	181	280	246	225	204	387	201
AT1G17340	621	738	660	599	522	420	514	404	422	379	856	587
AT1G17345	4	5	7	5	4	2	6	3	0	5	0	0
AT1G17350	274	303	300	195	275	242	219	225	267	266	245	297
AT1G17360	366	529	306	363	374	428	575	409	569	407	641	480
AT1G17370	2155	2133	1910	1722	1863	1809	1686	1799	2168	1841	2127	2317
AT1G17380	36	57	52	11	29	37	46	42	57	31	162	21
AT1G17390	0	0	0	0	0	0	0	0	0	0	0	0
AT1G17400	5	12	24	0	11	22	27	35	48	10	42	5
AT1G17410	85	64	117	148	141	78	100	123	83	135	210	93
AT1G17420	9	0	0	24	0	7	0	5	12	5	28	0
AT1G17430	468	434	373	443	316	327	325	299	254	405	766	361
AT1G17440	644	748	976	484	516	608	751	566	530	612	498	411
AT1G17450	492	487	397	235	262	303	288	280	478	309	421	355
AT1G17455	143	147	177	140	75	138	121	153	170	156	218	119
AT1G17460	85	140	51	44	60	93	38	81	86	58	41	91
AT1G17470	1496	1359	1534	1531	1093	1162	1042	1166	1024	1481	1875	1383
AT1G17480	72	78	89	105	65	86	85	102	68	94	185	89
AT1G17490	176	161	185	234	195	124	93	172	75	124	272	160
AT1G17495	0	0	0	0	0	0	0	0	0	0	0	0
AT1G17500	763	858	828	733	597	710	655	666	729	790	1179	678
AT1G17510	233	274	301	322	234	241	227	223	292	265	113	330
AT1G17520	471	508	319	408	366	359	202	301	330	340	482	363
AT1G17530	752	526	428	527	376	351	411	390	430	544	386	495
AT1G17540	8	0	2	0	0	1	0	0	0	1	0	0
AT1G17545	0	0	0	0	0	0	0	0	0	0	0	0
AT1G17550	784	1149	954	1045	855	813	715	843	962	830	1135	1126
AT1G17560	238	282	288	211	249	265	235	312	342	220	401	290
AT1G17570	0	0	0	0	0	0	0	0	0	0	0	0
AT1G17580	930	852	812	716	561	700	670	591	987	614	803	830
AT1G17590	749	845	780	708	564	634	542	503	814	622	724	1631
AT1G17600	52	46	21	19	27	0	10	1	14	2	0	7
AT1G17610	1	25	0	0	1	1	5	2	10	2	38	8
AT1G17615	0	0	0	0	4	0	0	0	0	0	0	0
AT1G17620	2369	2485	2510	1702	1795	1933	2349	2227	2250	1591	2783	2283
AT1G17630	14	19	21	0	13	29	12	6	0	21	0	35
AT1G17640	70	35	31	61	29	66	72	29	89	89	105	102
AT1G17650	90	73	158	94	111	85	106	74	54	121	71	83
AT1G17660	0	0	0	0	0	0	0	0	0	0	0	0
AT1G17665	49	26	48	17	11	49	16	48	31	43	0	74
AT1G17670	0	0	0	0	0	0	0	0	0	0	0	0
AT1G17680	617	602	549	384	507	411	492	423	576	598	599	520
AT1G17690	587	508	440	430	423	507	476	544	498	509	899	569
AT1G17700	9	0	0	0	0	0	4	0	0	3	0	0
AT1G17710	11	14	44	0	2	11	4	0	5	1	0	1
AT1G17720	2215	2671	2126	1736	1639	1886	2114	2138	2168	1837	2330	1974
AT1G17730	779	825	727	618	485	575	625	703	689	579	928	744
AT1G17744	103	159	182	123	171	179	171	77	150	201	127	61
AT1G17745	2812	3099	2897	2946	2415	2748	2653	2454	2771	2940	3928	2852
AT1G17750	213	249	139	163	174	114	209	186	192	94	300	141
AT1G17760	705	755	740	645	515	568	594	607	533	693	641	478
AT1G17770	0	0	0	0	0	0	0	0	0	0	0	0
AT1G17780	321	439	314	369	249	271	280	347	297	301	524	377
AT1G17790	207	191	116	190	171	175	162	145	134	181	319	158
AT1G17800	0	0	0	0	0	0	0	0	0	0	0	0
AT1G17810	0	0	0	0	0	0	0	0	0	0	0	0
AT1G17820	262	260	194	270	270	257	301	171	263	277	211	276
AT1G17830	137	129	36	80	86	68	80	77	105	114	341	210
AT1G17840	154	134	158	47	144	139	86	143	165	156	285	157
AT1G17850	271	206	217	203	190	226	216	193	213	240	250	271
AT1G17860	2303	2544	2423	2321	1223	1517	1549	1625	1923	1852	1425	644
AT1G17870	165	136	150	51	105	119	115	142	148	138	236	87
AT1G17880	4856	4472	4280	3979	3892	4714	3906	4142	4390	4760	4996	4401
AT1G17890	1148	1305	1485	1049	956	1262	1338	1195	1320	1129	1359	1065
AT1G17900	0	0	0	0	0	0	0	0	0	0	0	0
AT1G17910	0	0	0	0	0	0	0	0	0	0	0	0
AT1G17920	55	51	32	42	50	74	43	26	107	54	60	43
AT1G17930	292	245	186	277	147	212	236	227	287	245	402	249
AT1G17940	356	321	165	199	157	209	177	176	276	267	141	187
AT1G17950	164	210	239	233	222	204	152	162	171	169	51	149
AT1G17960	259	272	305	202	186	210	292	271	360	341	516	396
AT1G17970	392	335	397	353	387	312	368	407	540	392	698	483
AT1G17980	468	504	387	378	302	352	371	222	324	493	442	452
AT1G17990	0	0	0	1	0	0	0	0	0	9	1	0
AT1G18000	1	0	0	0	1	0	0	1	1	0	0	0
AT1G18010	0	0	0	0	0	0	4	1	0	1	1	0
AT1G18020	0	0	0	0	0	0	1	0	0	1	0	1
AT1G18030	234	224	208	189	159	167	222	205	252	215	122	284
AT1G18040	299	445	330	220	261	305	250	305	193	340	458	266
AT1G18050	0	0	0	0	0	0	0	0	0	0	0	0
AT1G18060	197	321	334	428	264	222	205	248	347	250	465	336
AT1G18070	1836	1934	1961	1741	1802	2135	2078	1937	1942	2147	2167	2335
AT1G18075	0	0	0	0	0	0	0	0	0	0	0	0
AT1G18080	11481	9901	11226	8230	9435	10582	10499	10116	11350	11501	11309	13896
AT1G18090	191	171	102	79	75	123	118	142	100	114	222	227
AT1G18100	144	169	136	92	118	100	127	134	99	107	249	96
AT1G18120	0	0	0	0	0	0	0	0	0	0	0	0
AT1G18130	0	0	0	0	0	0	0	0	0	0	0	1
AT1G18140	581	668	626	557	528	538	463	487	463	362	533	371
AT1G18150	1007	1342	1220	564	614	839	920	841	1030	689	1167	976
AT1G18160	1455	1449	1325	1140	962	1088	1029	1008	1310	1040	1519	880
AT1G18170	29	6	38	43	21	64	40	30	74	27	23	53
AT1G18180	114	129	85	82	97	80	136	93	130	102	85	170
AT1G18190	544	530	482	326	399	505	390	443	572	511	805	479
AT1G18191	0	0	0	0	0	0	0	0	0	0	0	0
AT1G18200	130	193	201	338	144	141	117	157	271	192	219	181
AT1G18210	1462	1419	1407	1402	1369	1462	1430	1345	1449	1558	1640	1984
AT1G18220	0	0	0	0	0	0	0	0	0	0	0	0
AT1G18230	0	0	0	0	0	0	0	0	0	0	0	0
AT1G18240	0	0	0	0	0	0	0	0	0	0	0	0
AT1G18250	993	952	854	753	671	806	813	907	762	952	688	826
AT1G18260	1661	1770	1847	1338	1129	1139	1018	1158	1285	1263	1592	1500
AT1G18265	44	35	0	25	12	8	4	12	2	43	69	16
AT1G18270	1370	1840	1800	983	844	1181	1207	1303	1394	1516	1582	1169
AT1G18280	28	3	14	14	0	4	4	0	0	0	0	5
AT1G18290	16	21	28	38	17	29	46	20	26	33	65	18
AT1G18300	118	75	141	102	75	59	94	61	62	72	68	94
AT1G18310	0	0	0	0	0	0	0	0	0	0	0	0
AT1G18320	85	80	73	59	62	46	42	29	44	20	83	2
AT1G18330	843	815	703	872	414	590	532	537	578	644	765	499
AT1G18335	145	135	131	120	142	125	111	101	183	117	172	93
AT1G18340	278	192	230	182	158	188	186	253	191	237	379	220
AT1G18350	0	0	0	0	0	0	0	0	0	0	0	4
AT1G18360	213	169	96	155	142	155	97	179	225	159	220	298
AT1G18370	308	225	274	222	283	271	310	439	372	357	351	416
AT1G18382	0	0	0	4	0	0	0	0	0	0	0	0
AT1G18390	689	862	628	637	351	354	410	530	485	494	638	435
AT1G18400	0	8	0	0	0	1	0	0	0	0	0	1
AT1G18410	21	6	8	0	12	14	18	15	13	18	0	12
AT1G18415	305	386	305	208	229	218	245	202	201	240	145	236
AT1G18420	54	75	62	54	68	65	113	88	54	57	74	46
AT1G18430	0	0	0	0	0	0	0	0	0	0	0	0
AT1G18440	176	144	76	275	119	205	232	194	165	171	249	240
AT1G18450	1473	1584	1401	1117	1037	1070	1005	1099	1429	1170	1423	1219
AT1G18460	789	976	933	872	607	685	750	781	767	793	1344	787
[truncated: 31,604 more rows]
